# Supplementary material for: Integrated systems approach defines the antiviral pathways conferring protection by the RV144 HIV vaccine
Source: Nat Commun. 2019 Feb 20;10:863. doi: 10.1038/s41467-019-08854-2 (PMC6382801; doi:10.1038/s41467-019-08854-2)
Supplement: Supplementary file 4 — Supplementary Data 1 [file 41467_2019_8854_MOESM4_ESM.xlsx]

## Sheet: SupplementaryData1
	GSEA: VACCINE-PLACEBO
NAME	NES	FDR q-val	LEADING_EDGE
HALLMARK_INTERFERON_GAMMA_RESPONSE	2.3489	0	CXCL9,FCGR1A,AUTS2,STAT1,LAP3,IFIH1,GCH1,TNFAIP2,VAMP5,WARS,CD69,ISOC1,GBP4,HIF1A,RIPK2,PSMA2,CASP1,CXCL10,CXCL11,CD74,JAK2,NCOA3,CD274,IL4R,PSMA3,ST3GAL5,ARID5B,SPPL2A,USP18,IDO1,SLAMF7,SERPING1,TDRD7,HLA-DMA,TRIM21,NOD1,STAT3,CD38,FAS,HLA-DRB1,PTPN1,HLA-G,TAP1,ICAM1,CASP8,CSF2RB,MTHFD2,APOL6,TNFAIP6,PSME2,LGALS3BP,SOD2,IRF9,RSAD2,FGL2,TNFSF10,STAT4,IRF2,NFKBIA,SOCS1,IFNAR2,CMKLR1,GZMA,HLA-B,IRF…
HALLMARK_ALLOGRAFT_REJECTION	2.11551	0	IL27RA,CXCL9,GBP2,EIF5A,PRF1,CD2,GZMB,RARS,STAT1,IFNG,ABCE1,IL12A,WARS,HIF1A,IL2RA,RIPK2,MRPL3,CD74,JAK2,DEGS1,CD40LG,CD80,IL4R,RPL9,TLR1,IL2,GPR65,CXCL13,TRAT1,NCR1,BCL3,TNF,GCNT1,HLA-DMA,CD1D,CCR2,BRCA1,IL4,FAS,TPD52,HLA-G,TAP1,ACHE,ICAM1,IL2RG,CTSS,RPL39,F2R,STAT4,CD3E,HDAC9,PRKCB,SOCS1,IFNAR2,F2,GZMA,IRF8,NME1,MAP3K7,IGSF6,SOCS5,APBB1,TGFB2,RPS3A,IL2RB,IL9,PTPRC,BCL10,HLA-DQA1,CD40,MAP4K1,FGR…
HALLMARK_MTORC1_SIGNALING	1.89013	0.00146751	TBK1,PSMD12,EEF1E1,PSMD14,PSMA4,PPA1,RDH11,NFIL3,PSME3,MTHFD2L,LDHA,WARS,GTF2H1,IDI1,SLC1A5,ELOVL6,RIT1,ACTR3,PSMC6,DAPP1,PSMA3,ELOVL5,STARD4,XBP1,IMMT,CYB5B,GCLC,SC5DL,ADD3,FAM129A,RRP9,ATP6V1D,HPRT1,CCNG1,COPS5,SORD,ACLY,MTHFD2,HSPD1,CCT6A,SCD,TFRC,PSMC2,FADS1,TPI1,ME1,NUFIP1,SSR1,CYP51A1,FGL2,MCM2,BHLHE40,PNO1,GLRX,LDLR,NFYC,UFM1
HALLMARK_IL6_JAK_STAT3_SIGNALING	1.90475	0.00195668	CXCL9,PTPN11,STAT1,IL2RA,IL18R1,HAX1,CXCL10,CXCL11,IL4R,CBL,CXCL13,IL13RA1,CSF2RA,DNTT,TNF,STAT3,CD38,FAS,PTPN1,CSF2RB,IL2RG,MAP3K8,IRF9,IFNAR1,SOCS1,CD36,IL1R2,GRB2,IL15RA
HALLMARK_INTERFERON_ALPHA_RESPONSE	1.71502	0.00612372	GBP2,LAP3,IFIH1,WARS,GBP4,NCOA7,RIPK2,CASP1,CXCL10,CXCL11,CD74,IL4R,PSMA3,USP18,TDRD7,TRIM21,TAP1,CASP8,PSME2,LGALS3BP,IRF9,RSAD2,IRF2,NMI,EPSTI1,TRAFD1
HALLMARK_APOPTOSIS	1.72003	0.00684927	PRF1,CD2,ROCK1,GCH1,CD69,ANXA1,DNM1L,PDGFRB,CASP1,BCAP31,BIRC3,SOD1,PMAIP1,BCL2L11,DNAJA1,DFFA,GADD45A,TNF,SC5DL,RNASEL,BRCA1,CD38,FAS,TAP1,BCL2L1,CDKN1B,CREBBP,CASP8,LGALS3,SOD2,ANKH,DNAJC3,IFNB1,DAP3,F2R,XIAP,MCL1,SAT1,TNFSF10,PLAT,NEDD9,PPT1,BCL2L2,BNIP3L,F2,FEZ1
HALLMARK_TNFA_SIGNALING_VIA_NFKB	1.65175	0.00808395	NFE2L2,STAT5A,DUSP5,IFIH1,GCH1,TNFAIP2,EGR2,BCL6,NFIL3,CD69,DRAM1,RIPK2,CCNL1,CXCL10,CXCL11,YRDC,FOSL1,CD80,BIRC3,F2RL1,ZBTB10,PTGER4,LITAF,REL,ID2,GADD45A,BCL3,TNF,IER5,KLF9,PDLIM5,EDN1,TAP1,SDC4,ICAM1,SPSB1,TNFAIP6,RCAN1,SOD2,TANK,MYC,MAP3K8,JUNB,CXCL2,MCL1,SAT1,NFKBIA,B4GALT1,BHLHE40,LDLR,RNF19B
HALLMARK_ANDROGEN_RESPONSE	1.65588	0.00879147	MYL12A,IDI1,PA2G4,SRP19,IQGAP2,HPGD,GNAI3,ARID5B,ELOVL5,ZBTB10,HOMER2,AKAP12,ADRM1,PDLIM5,ALDH1A3,TPD52,SORD,SCD,PTK2B,ANKH,SPCS3,VAPA,TMPRSS2,FADS1,SEC24D,ITGAV,SAT1,PIAS1,B4GALT1,CAMKK2,DNAJB9,SLC38A2,ELL2,ACSL3,SLC26A2,TARP,ABCC4,PTPN21,NKX3-1,STEAP4,CDK6,PPAP2A
HALLMARK_MYC_TARGETS_V1	1.62313	0.00981846	PSMD14,PSMA4,HDDC2,RPL6,ABCE1,PABPC1,LDHA,USP1,SSBP1,SRSF1,PSMA2,VBP1,EIF1AX,PA2G4,DHX15,PSMC6,SNRPD3,SLC25A3,SSB,SRPK1,CSTF2,DEK,G3BP1,KPNB1,HNRNPU,SRSF3,EIF4H,PTGES3,MAD2L1,RRP9,HPRT1,ORC2,COPS5,HSPD1,PRDX4,MYC,PCNA,PSMD1,TFDP1,NCBP1,C1QBP,MCM2,SF3B3,CLNS1A,SNRPA1,NOP56,NME1,RPL22,DDX21,SYNCRIP,CUL1,CCT4,NDUFAB1,RRM1,PRPS2,HDGF,NAP1L1
HALLMARK_IL2_STAT5_SIGNALING	1.53686	0.0200749	NFIL3,ITGAE,GBP4,IL2RA,SWAP70,IL18R1,SLC1A5,SLC39A8,CA2,BCL2,CXCL10,ADAM19,PTGER2,NCOA3,TGM2,IL4R,GPR83,NFKBIZ,XBP1,SNX14,GPR65,ANXA4,LRRC8C,UMPS,SOCS2,TLR7,MAP6,ABCB1,CD48,BCL2L1,ITIH5,ALCAM,TWSG1,CDC42SE2,MYC,COCH,MAP3K8,CISH,CCR4,ITGAV,IKZF4,RRAGD,FGL2,CTSZ,AHCY,FLT3LG,TNFSF10,BHLHE40,SOCS1,IL1R2,IRF8,CTLA4,SPRED2,SPP1,HK2,AHNAK
HALLMARK_PROTEIN_SECRETION	1.41282	0.0494466	COPB1,VAMP7,DNM1L,ARFGEF2,RAB2A,SOD1,SGMS1,DOPEY1,LAMP2,ANP32E,STX7,COPB2,MAPK1,TPD52,ARCN1,GOSR2,ATP7A,SEC24D,SEC22B,VAMP3,DST,PPT1,ARFGEF1,SCAMP1,GNAS,TMX1,ABCA1
