# Supplementary material for: Integrated systems approach defines the antiviral pathways conferring protection by the RV144 HIV vaccine
Source: Nat Commun. 2019 Feb 20;10:863. doi: 10.1038/s41467-019-08854-2 (PMC6382801; doi:10.1038/s41467-019-08854-2)
Supplement: Supplementary file 5 — Supplementary Data 2 [file 41467_2019_8854_MOESM5_ESM.xlsx]

## Sheet: SupplementaryData2
			LIMMA: VACCINE-PLACEBO
NAME	SYMBOL	Description	IlmnID	log2FC	P.Value	adj.P.Val
HALLMARK_ALLOGRAFT_REJECTION	ABCE1	The protein encoded by this gene is a member of the superfamily of ATP-binding cassette (ABC) transporters. ABC proteins transport various molecules across extra- and intra-cellular membranes. ABC genes are divided into seven distinct subfamilies (ABC1, MDR/TAP, MRP, ALD, OABP, GCN20, White). This protein is a member of the OABP subfamily. Alternatively referred to as the RNase L inhibitor, this …	ILMN_3207933	0.415786	0.0124069	0.699015
HALLMARK_ALLOGRAFT_REJECTION	ACHE	Acetylcholinesterase hydrolyzes the neurotransmitter, acetylcholine at neuromuscular junctions and brain cholinergic synapses, and thus terminates signal transmission. It is also found on the red blood cell membranes, where it constitutes the Yt blood group antigen. Acetylcholinesterase exists in multiple molecular forms which possess similar catalytic properties, but differ in their oligomeric a…	ILMN_2333219	0.170657	0.151953	0.874247
HALLMARK_ALLOGRAFT_REJECTION	APBB1	The protein encoded by this gene is a member of the Fe65 protein family. It is an adaptor protein localized in the nucleus. It interacts with the Alzheimer's disease amyloid precursor protein (APP), transcription factor CP2/LSF/LBP1 and the low-density lipoprotein receptor-related protein. APP functions as a cytosolic anchoring site that can prevent the gene product's nuclear translocation. This …	ILMN_1796271	0.117805	0.314329	0.927938
HALLMARK_ALLOGRAFT_REJECTION	BCL10	This gene was identified by its translocation in a case of mucosa-associated lymphoid tissue (MALT) lymphoma. The protein encoded by this gene contains a caspase recruitment domain (CARD), and has been shown to induce apoptosis and to activate NF-kappaB. This protein is reported to interact with other CARD domain containing proteins including CARD9, 10, 11 and 14, which are thought to function as…	ILMN_1716446	0.132783	0.362393	0.937219
HALLMARK_ALLOGRAFT_REJECTION	BCL3	This gene is a proto-oncogene candidate. It is identified by its translocation into the immunoglobulin alpha-locus in some cases of B-cell leukemia. The protein encoded by this gene contains seven ankyrin repeats, which are most closely related to those found in I kappa B proteins. This protein functions as a transcriptional co-activator that activates through its association with NF-kappa B homo…	ILMN_1710514	0.377123	0.0903142	0.841907
HALLMARK_ALLOGRAFT_REJECTION	BRCA1	This gene encodes a nuclear phosphoprotein that plays a role in maintaining genomic stability, and it also acts as a tumor suppressor. The encoded protein combines with other tumor suppressors, DNA damage sensors, and signal transducers to form a large multi-subunit protein complex known as the BRCA1-associated genome surveillance complex (BASC). This gene product associates with RNA polymerase I…	ILMN_3239135	0.346402	0.125754	0.859977
HALLMARK_ALLOGRAFT_REJECTION	CCR2	This gene encodes two isoforms of a receptor for monocyte chemoattractant protein-1, a chemokine which specifically mediates monocyte chemotaxis. Monocyte chemoattractant protein-1 is involved in monocyte infiltration in inflammatory diseases such as rheumatoid arthritis as well as in the inflammatory response against tumors. The receptors encoded by this gene mediate agonist-dependent calcium mo…	ILMN_1774761	0.266328	0.111971	0.853838
HALLMARK_ALLOGRAFT_REJECTION	CD1D	This gene encodes a divergent member of the CD1 family of transmembrane glycoproteins, which are structurally related to the major histocompatibility complex (MHC) proteins and form heterodimers with beta-2-microglobulin. The CD1 proteins mediate the presentation of primarily lipid and glycolipid antigens of self or microbial origin to T cells. The human genome contains five CD1 family genes orga…	ILMN_1719433	0.180823	0.109826	0.851695
HALLMARK_ALLOGRAFT_REJECTION	CD2	CD2 is a surface antigen of the human T-lymphocyte lineage that is expressed on all peripheral blood T cells (summarized by Sewell et al., 1986 [PubMed 3490670]). It is one of the earliest T-cell markers, being present on more than 95% of thymocytes; it is also found on some natural killer cells but not on B lymphocytes. Monoclonal antibodies directed against CD2 inhibit the formation of rosettes…	ILMN_1695025	0.344863	0.00302973	0.592332
HALLMARK_ALLOGRAFT_REJECTION	CD3E	The protein encoded by this gene is the CD3-epsilon polypeptide, which together with CD3-gamma, -delta and -zeta, and the T-cell receptor alpha/beta and gamma/delta heterodimers, forms the T-cell receptor-CD3 complex. This complex plays an important role in coupling antigen recognition to several intracellular signal-transduction pathways. The genes encoding the epsilon, gamma and delta polypepti…	ILMN_1739794	0.242586	0.253102	0.915645
HALLMARK_ALLOGRAFT_REJECTION	CD40	This gene is a member of the TNF-receptor superfamily. The encoded protein is a receptor on antigen-presenting cells of the immune system and is essential for mediating a broad variety of immune and inflammatory responses including T cell-dependent immunoglobulin class switching, memory B cell development, and germinal center formation. AT-hook transcription factor AKNA is reported to coordinatel…	ILMN_2367818	0.155586	0.370495	0.938294
HALLMARK_ALLOGRAFT_REJECTION	CD40LG	The protein encoded by this gene is expressed on the surface of T cells. It regulates B cell function by engaging CD40 on the B cell surface. A defect in this gene results in an inability to undergo immunoglobulin class switch and is associated with hyper-IgM syndrome. [provided by RefSeq, Jul 2008] /// CD40LG (CD40 Ligand) is a Protein Coding gene. Diseases associated with CD40LG include immunod…	ILMN_1659077	0.287862	0.0422297	0.789156
HALLMARK_ALLOGRAFT_REJECTION	CD74	The protein encoded by this gene associates with class II major histocompatibility complex (MHC) and is an important chaperone that regulates antigen presentation for immune response. It also serves as cell surface receptor for the cytokine macrophage migration inhibitory factor (MIF) which, when bound to the encoded protein, initiates survival pathways and cell proliferation. This protein also i…	ILMN_1761464	0.58304	0.039397	0.782134
HALLMARK_ALLOGRAFT_REJECTION	CD80	The protein encoded by this gene is a membrane receptor that is activated by the binding of CD28 or CTLA-4. The activated protein induces T-cell proliferation and cytokine production. This protein can act as a receptor for adenovirus subgroup B and may play a role in lupus neuropathy. [provided by RefSeq, Aug 2011] /// CD80 (CD80 Molecule) is a Protein Coding gene. Diseases associated with CD80 i…	ILMN_1716736	0.270683	0.0492345	0.801499
HALLMARK_ALLOGRAFT_REJECTION	CTSS	The protein encoded by this gene, a member of the peptidase C1 family, is a lysosomal cysteine proteinase that may participate in the degradation of antigenic proteins to peptides for presentation on MHC class II molecules. The encoded protein can function as an elastase over a broad pH range in alveolar macrophages. Alternatively spliced transcript variants encoding distinct isoforms have been f…	ILMN_1743032	0.241257	0.217596	0.905139
HALLMARK_ALLOGRAFT_REJECTION	CXCL13	B lymphocyte chemoattractant, independently cloned and named Angie, is an antimicrobial peptide and CXC chemokine strongly expressed in the follicles of the spleen, lymph nodes, and Peyer's patches. It preferentially promotes the migration of B lymphocytes (compared to T cells and macrophages), apparently by stimulating calcium influx into, and chemotaxis of, cells expressing Burkitt's lymphoma r…	ILMN_1718552	0.260617	0.0796337	0.832862
HALLMARK_ALLOGRAFT_REJECTION	CXCL9	This antimicrobial gene encodes a protein thought to be involved in T cell trafficking. The encoded protein binds to C-X-C motif chemokine 3 and is a chemoattractant for lymphocytes but not for neutrophils. [provided by RefSeq, Sep 2014] /// CXCL9 (C-X-C Motif Chemokine Ligand 9) is a Protein Coding gene. Diseases associated with CXCL9 include inclusion body myositis and sydenham's chorea. Among …	ILMN_1745356	1.04501	0.000174662	0.4581
HALLMARK_ALLOGRAFT_REJECTION	DEGS1	This gene encodes a member of the membrane fatty acid desaturase family which is responsible for inserting double bonds into specific positions in fatty acids. This protein contains three His-containing consensus motifs that are characteristic of a group of membrane fatty acid desaturases. It is predicted to be a multiple membrane-spanning protein localized to the endoplasmic reticulum. Overexpre…	ILMN_1667430	0.369259	0.0408443	0.785206
HALLMARK_ALLOGRAFT_REJECTION	EIF5A	EIF5A (Eukaryotic Translation Initiation Factor 5A) is a Protein Coding gene. Diseases associated with EIF5A include hiv-1. Among its related pathways are Transport to the Golgi and subsequent modification and Apoptotic Pathways in Synovial Fibroblasts. GO annotations related to this gene include poly(A) RNA binding and protein N-terminus binding. An important paralog of this gene is EIF5A2. /// …	ILMN_1794522	0.471243	0.00112464	0.483509
HALLMARK_ALLOGRAFT_REJECTION	EREG	This gene encodes a secreted peptide hormone and member of the epidermal growth factor (EGF) family of proteins. The encoded protein is a ligand of the epidermal growth factor receptor (EGFR) and the structurally related erb-b2 receptor tyrosine kinase 4 (ERBB4). The encoded protein may be involved in a wide range of biological processes including inflammation, wound healing, oocyte maturation, a…	ILMN_1657248	0.153779	0.387075	0.941803
HALLMARK_ALLOGRAFT_REJECTION	F2	Coagulation factor II is proteolytically cleaved to form thrombin in the first step of the coagulation cascade which ultimately results in the stemming of blood loss. F2 also plays a role in maintaining vascular integrity during development and postnatal life. Peptides derived from the C-terminus of this protein have antimicrobial activity against E. coli and P. aeruginosa. Mutations in F2 lead t…	ILMN_3249291	0.111258	0.27845	0.921867
HALLMARK_ALLOGRAFT_REJECTION	F2R	Coagulation factor II receptor is a 7-transmembrane receptor involved in the regulation of thrombotic response. Proteolytic cleavage leads to the activation of the receptor. F2R is a G-protein coupled receptor family member. Alternative splicing results in multiple transcript variants. [provided by RefSeq, Aug 2015] /// F2R (Coagulation Factor II Thrombin Receptor) is a Protein Coding gene. Disea…	ILMN_2061419	0.319122	0.23926	0.911369
HALLMARK_ALLOGRAFT_REJECTION	FAS	The protein encoded by this gene is a member of the TNF-receptor superfamily. This receptor contains a death domain. It has been shown to play a central role in the physiological regulation of programmed cell death, and has been implicated in the pathogenesis of various malignancies and diseases of the immune system. The interaction of this receptor with its ligand allows the formation of a death…	ILMN_2319077	0.260314	0.135883	0.865315
HALLMARK_ALLOGRAFT_REJECTION	FCGR2B	The protein encoded by this gene is a low affinity receptor for the Fc region of immunoglobulin gamma complexes. The encoded protein is involved in the phagocytosis of immune complexes and in the regulation of antibody production by B-cells. Variations in this gene may increase susceptibilty to systemic lupus erythematosus (SLE). Several transcript variants encoding different isoforms have been f…	ILMN_1660027	0.174186	0.395578	0.944783
HALLMARK_ALLOGRAFT_REJECTION	FGR	This gene is a member of the Src family of protein tyrosine kinases (PTKs). The encoded protein contains N-terminal sites for myristylation and palmitylation, a PTK domain, and SH2 and SH3 domains which are involved in mediating protein-protein interactions with phosphotyrosine-containing and proline-rich motifs, respectively. The protein localizes to plasma membrane ruffles, and functions as a n…	ILMN_1795158	0.139442	0.38406	0.941075
HALLMARK_ALLOGRAFT_REJECTION	GBP2	This gene belongs to the guanine-binding protein (GBP) family, which includes interferon-induced proteins that can bind to guanine nucleotides (GMP, GDP and GTP). The encoded protein is a GTPase which hydrolyzes GTP, predominantly to GDP. The protein may play a role as a marker of squamous cell carcinomas. [provided by RefSeq, Jul 2013] /// GBP2 (Guanylate Binding Protein 2) is a Protein Coding g…	ILMN_1774077	0.449572	0.000982535	0.479345
HALLMARK_ALLOGRAFT_REJECTION	GCNT1	This gene is a member of the beta-1,6-N-acetylglucosaminyltransferase gene family. It is essential to the formation of Gal beta 1-3(GlcNAc beta 1-6)GalNAc structures and the core 2 O-glycan branch. The gene coding this enzyme was originally mapped to 9q21, but was later localized to 9q13. Multiple alternatively spliced variants, encoding the same protein, have been identified. [provided by RefSeq…	ILMN_1666545	0.187738	0.0974652	0.843981
HALLMARK_ALLOGRAFT_REJECTION	GPR65	GPR65 (G Protein-Coupled Receptor 65) is a Protein Coding gene. Among its related pathways are Signaling by GPCR and Interleukin-3, 5 and GM-CSF signaling. GO annotations related to this gene include G-protein coupled receptor activity. An important paralog of this gene is GPR132. /// Receptor for the glycosphingolipid psychosine (PSY) and several related glycosphingolipids. May have a role in ac…	ILMN_2232121	0.333715	0.0678273	0.814707
HALLMARK_ALLOGRAFT_REJECTION	GZMA	Cytolytic T lymphocytes (CTL) and natural killer (NK) cells share the remarkable ability to recognize, bind, and lyse specific target cells. They are thought to protect their host by lysing cells bearing on their surface 'nonself' antigens, usually peptides or proteins resulting from infection by intracellular pathogens. The protein described here is a T cell- and natural killer cell-specific ser…	ILMN_1779324	0.170271	0.28566	0.924807
HALLMARK_ALLOGRAFT_REJECTION	GZMB	Cytolytic T lymphocytes (CTL) and natural killer (NK) cells share the remarkable ability to recognize, bind, and lyse specific target cells. They are thought to protect their host by lysing cells bearing on their surface 'nonself' antigens, usually peptides or proteins resulting from infection by intracellular pathogens. The protein encoded by this gene is crucial for the rapid induction of targe…	ILMN_2109489	0.566228	0.00366185	0.619149
HALLMARK_ALLOGRAFT_REJECTION	HDAC9	Histones play a critical role in transcriptional regulation, cell cycle progression, and developmental events. Histone acetylation/deacetylation alters chromosome structure and affects transcription factor access to DNA. The protein encoded by this gene has sequence homology to members of the histone deacetylase family. This gene is orthologous to the Xenopus and mouse MITR genes. The MITR protei…	ILMN_1690981	0.160974	0.260494	0.917283
HALLMARK_ALLOGRAFT_REJECTION	HIF1A	This gene encodes the alpha subunit of transcription factor hypoxia-inducible factor-1 (HIF-1), which is a heterodimer composed of an alpha and a beta subunit. HIF-1 functions as a master regulator of cellular and systemic homeostatic response to hypoxia by activating transcription of many genes, including those involved in energy metabolism, angiogenesis, apoptosis, and other genes whose protein…	ILMN_1763260	0.668561	0.0208198	0.72623
HALLMARK_ALLOGRAFT_REJECTION	HLA-DMA	HLA-DMA belongs to the HLA class II alpha chain paralogues. This class II molecule is a heterodimer consisting of an alpha (DMA) and a beta chain (DMB), both anchored in the membrane. It is located in intracellular vesicles. DM plays a central role in the peptide loading of MHC class II molecules by helping to release the CLIP molecule from the peptide binding site. Class II molecules are express…	ILMN_1695311	0.387826	0.106144	0.848996
HALLMARK_ALLOGRAFT_REJECTION	HLA-DQA1	HLA-DQA1 belongs to the HLA class II alpha chain paralogues. The class II molecule is a heterodimer consisting of an alpha (DQA) and a beta chain (DQB), both anchored in the membrane. It plays a central role in the immune system by presenting peptides derived from extracellular proteins. Class II molecules are expressed in antigen presenting cells (APC: B Lymphocytes, dendritic cells, macrophages…	ILMN_3249667	0.216797	0.364166	0.937301
HALLMARK_ALLOGRAFT_REJECTION	HLA-G	HLA-G belongs to the HLA class I heavy chain paralogues. This class I molecule is a heterodimer consisting of a heavy chain and a light chain (beta-2 microglobulin). The heavy chain is anchored in the membrane. HLA-G is expressed on fetal derived placental cells. The heavy chain is approximately 45 kDa and its gene contains 8 exons. Exon one encodes the leader peptide, exons 2 and 3 encode the al…	ILMN_1656670	0.357176	0.141739	0.869901
HALLMARK_ALLOGRAFT_REJECTION	ICAM1	This gene encodes a cell surface glycoprotein which is typically expressed on endothelial cells and cells of the immune system. It binds to integrins of type CD11a / CD18, or CD11b / CD18 and is also exploited by Rhinovirus as a receptor. [provided by RefSeq, Jul 2008] /// ICAM1 (Intercellular Adhesion Molecule 1) is a Protein Coding gene. Diseases associated with ICAM1 include malaria and leukos…	ILMN_1812226	0.345496	0.154326	0.874485
HALLMARK_ALLOGRAFT_REJECTION	IFNAR2	The protein encoded by this gene is a type I membrane protein that forms one of the two chains of a receptor for interferons alpha and beta. Binding and activation of the receptor stimulates Janus protein kinases, which in turn phosphorylate several proteins, including STAT1 and STAT2. Multiple transcript variants encoding at least two different isoforms have been found for this gene. [provided b…	ILMN_1791057	0.181325	0.27805	0.921743
HALLMARK_ALLOGRAFT_REJECTION	IFNG	This gene encodes a soluble cytokine that is a member of the type II interferon class. The encoded protein is secreted by cells of both the innate and adaptive immune systems. The active protein is a homodimer that binds to the interferon gamma receptor which triggers a cellular response to viral and microbial infections. Mutations in this gene are associated with an increased susceptibility to v…	ILMN_2207291	0.613927	0.00901858	0.69578
HALLMARK_ALLOGRAFT_REJECTION	IGSF6	IGSF6 (Immunoglobulin Superfamily Member 6) is a Protein Coding gene. Diseases associated with IGSF6 include inflammatory bowel disease 1 and dysbaric osteonecrosis. GO annotations related to this gene include transmembrane signaling receptor activity. /// This gene was present in the common ancestor of chordates.	ILMN_1653498	0.243244	0.297381	0.92637
HALLMARK_ALLOGRAFT_REJECTION	IL12A	This gene encodes a subunit of a cytokine that acts on T and natural killer cells, and has a broad array of biological activities. The cytokine is a disulfide-linked heterodimer composed of the 35-kD subunit encoded by this gene, and a 40-kD subunit that is a member of the cytokine receptor family. This cytokine is required for the T-cell-independent induction of interferon (IFN)-gamma, and is im…	ILMN_1671353	0.238637	0.0148146	0.70687
HALLMARK_ALLOGRAFT_REJECTION	IL2	The protein encoded by this gene is a secreted cytokine that is important for the proliferation of T and B lymphocytes. The receptor of this cytokine is a heterotrimeric protein complex whose gamma chain is also shared by interleukin 4 (IL4) and interleukin 7 (IL7). The expression of this gene in mature thymocytes is monoallelic, which represents an unusual regulatory mode for controlling the pre…	ILMN_1704321	0.246724	0.0610348	0.807929
HALLMARK_ALLOGRAFT_REJECTION	IL27RA	In mice, CD4+ helper T-cells differentiate into type 1 (Th1) cells, which are critical for cell-mediated immunity, predominantly under the influence of IL12. Also, IL4 influences their differentiation into type 2 (Th2) cells, which are critical for most antibody responses. Mice deficient in these cytokines, their receptors, or associated transcription factors have impaired, but are not absent of,…	ILMN_1688152	0.626123	0.000164026	0.4581
HALLMARK_ALLOGRAFT_REJECTION	IL2RA	The interleukin 2 (IL2) receptor alpha (IL2RA) and beta (IL2RB) chains, together with the common gamma chain (IL2RG), constitute the high-affinity IL2 receptor. Homodimeric alpha chains (IL2RA) result in low-affinity receptor, while homodimeric beta (IL2RB) chains produce a medium-affinity receptor. Normally an integral-membrane protein, soluble IL2RA has been isolated and determined to result fr…	ILMN_1683774	0.421181	0.0226204	0.736727
HALLMARK_ALLOGRAFT_REJECTION	IL2RB	The interleukin 2 receptor, which is involved in T cell-mediated immune responses, is present in 3 forms with respect to ability to bind interleukin 2. The low affinity form is a monomer of the alpha subunit and is not involved in signal transduction. The intermediate affinity form consists of an alpha/beta subunit heterodimer, while the high affinity form consists of an alpha/beta/gamma subunit …	ILMN_1684349	0.145134	0.35088	0.935711
HALLMARK_ALLOGRAFT_REJECTION	IL2RG	The protein encoded by this gene is an important signaling component of many interleukin receptors, including those of interleukin -2, -4, -7 and -21, and is thus referred to as the common gamma chain. Mutations in this gene cause X-linked severe combined immunodeficiency (XSCID), as well as X-linked combined immunodeficiency (XCID), a less severe immunodeficiency disorder. [provided by RefSeq, M…	ILMN_1794386	0.174242	0.186586	0.888634
HALLMARK_ALLOGRAFT_REJECTION	IL4	The protein encoded by this gene is a pleiotropic cytokine produced by activated T cells. This cytokine is a ligand for interleukin 4 receptor. The interleukin 4 receptor also binds to IL13, which may contribute to many overlapping functions of this cytokine and IL13. STAT6, a signal transducer and activator of transcription, has been shown to play a central role in mediating the immune regulator…	ILMN_1669174	0.220412	0.126248	0.859977
HALLMARK_ALLOGRAFT_REJECTION	IL4R	This gene encodes the alpha chain of the interleukin-4 receptor, a type I transmembrane protein that can bind interleukin 4 and interleukin 13 to regulate IgE production. The encoded protein also can bind interleukin 4 to promote differentiation of Th2 cells. A soluble form of the encoded protein can be produced by proteolysis of the membrane-bound protein, and this soluble form can inhibit IL4-m…	ILMN_1652185	0.357627	0.0501738	0.801965
HALLMARK_ALLOGRAFT_REJECTION	IL9	The protein encoded by this gene is a cytokine that acts as a regulator of a variety of hematopoietic cells. This cytokine stimulates cell proliferation and prevents apoptosis. It functions through the interleukin 9 receptor (IL9R), which activates different signal transducer and activator (STAT) proteins and thus connects this cytokine to various biological processes. The gene encoding this cyto…	ILMN_2151676	0.174002	0.352191	0.935711
HALLMARK_ALLOGRAFT_REJECTION	IRF8	Interferon consensus sequence-binding protein (ICSBP) is a transcription factor of the interferon (IFN) regulatory factor (IRF) family. Proteins of this family are composed of a conserved DNA-binding domain in the N-terminal region and a divergent C-terminal region that serves as the regulatory domain. The IRF family proteins bind to the IFN-stimulated response element (ISRE) and regulate express…	ILMN_1666594	0.187169	0.288386	0.926203
HALLMARK_ALLOGRAFT_REJECTION	JAK2	This gene product is a protein tyrosine kinase involved in a specific subset of cytokine receptor signaling pathways. It has been found to be constituitively associated with the prolactin receptor and is required for responses to gamma interferon. Mice that do not express an active protein for this gene exhibit embryonic lethality associated with the absence of definitive erythropoiesis. [provide…	ILMN_1683178	0.263994	0.0394298	0.782134
HALLMARK_ALLOGRAFT_REJECTION	MAP3K7	The protein encoded by this gene is a member of the serine/threonine protein kinase family. This kinase mediates the signaling transduction induced by TGF beta and morphogenetic protein (BMP), and controls a variety of cell functions including transcription regulation and apoptosis. In response to IL-1, this protein forms a kinase complex including TRAF6, MAP3K7P1/TAB1 and MAP3K7P2/TAB2; this com…	ILMN_2379326	0.157301	0.29319	0.92637
HALLMARK_ALLOGRAFT_REJECTION	MAP4K1	MAP4K1 (Mitogen-Activated Protein Kinase Kinase Kinase Kinase 1) is a Protein Coding gene. Among its related pathways are Prostate Cancer and B Cell Receptor Signaling Pathway (WikiPathways). GO annotations related to this gene include transferase activity, transferring phosphorus-containing groups and protein tyrosine kinase activity. An important paralog of this gene is MAP4K3. /// Serine/threo…	ILMN_2365111	0.18014	0.380403	0.941025
HALLMARK_ALLOGRAFT_REJECTION	MRPL3	Mammalian mitochondrial ribosomal proteins are encoded by nuclear genes and help in protein synthesis within the mitochondrion. Mitochondrial ribosomes (mitoribosomes) consist of a small 28S subunit and a large 39S subunit. They have an estimated 75% protein to rRNA composition compared to prokaryotic ribosomes, where this ratio is reversed. Another difference between mammalian mitoribosomes and …	ILMN_1713143	0.311643	0.0369058	0.771481
HALLMARK_ALLOGRAFT_REJECTION	NCR1	NCR1 (Natural Cytotoxicity Triggering Receptor 1) is a Protein Coding gene. Among its related pathways are Immune System and Innate Lymphoid Cell Differentiation Pathways. GO annotations related to this gene include receptor signaling protein activity. An important paralog of this gene is KIR2DL4. /// Cytotoxicity-activating receptor that may contribute to the increased efficiency of activated na…	ILMN_1750761	0.224553	0.0813126	0.837096
HALLMARK_ALLOGRAFT_REJECTION	NME1	This gene (NME1) was identified because of its reduced mRNA transcript levels in highly metastatic cells. Nucleoside diphosphate kinase (NDK) exists as a hexamer composed of 'A' (encoded by this gene) and 'B' (encoded by NME2) isoforms. Mutations in this gene have been identified in aggressive neuroblastomas. Two transcript variants encoding different isoforms have been found for this gene. Co-tr…	ILMN_1713875	0.139097	0.29118	0.92637
HALLMARK_ALLOGRAFT_REJECTION	PRF1	The protein encoded by this gene has structural and functional similarities to complement component 9 (C9). Like C9, this protein creates transmembrane tubules and is capable of lysing non-specifically a variety of target cells. This protein is one of the main cytolytic proteins of cytolytic granules, and it is known to be a key effector molecule for T-cell- and natural killer-cell-mediated cytol…	ILMN_1740633	0.605776	0.00189787	0.533251
HALLMARK_ALLOGRAFT_REJECTION	PRKCB	Protein kinase C (PKC) is a family of serine- and threonine-specific protein kinases that can be activated by calcium and second messenger diacylglycerol. PKC family members phosphorylate a wide variety of protein targets and are known to be involved in diverse cellular signaling pathways. PKC family members also serve as major receptors for phorbol esters, a class of tumor promoters. Each member…	ILMN_3299520	0.189627	0.260788	0.91739
HALLMARK_ALLOGRAFT_REJECTION	PTPRC	The protein encoded by this gene is a member of the protein tyrosine phosphatase (PTP) family. PTPs are known to be signaling molecules that regulate a variety of cellular processes including cell growth, differentiation, mitosis, and oncogenic transformation. This PTP contains an extracellular domain, a single transmembrane segment and two tandem intracytoplasmic catalytic domains, and thus is c…	ILMN_1653652	0.340326	0.355239	0.93594
HALLMARK_ALLOGRAFT_REJECTION	RARS	Aminoacyl-tRNA synthetases catalyze the aminoacylation of tRNA by their cognate amino acid. Because of their central role in linking amino acids with nucleotide triplets contained in tRNAs, aminoacyl-tRNA synthetases are thought to be among the first proteins that appeared in evolution. Arginyl-tRNA synthetase belongs to the class-I aminoacyl-tRNA synthetase family. [provided by RefSeq, Jul 2008]…	ILMN_1751378	0.306678	0.003812	0.619149
HALLMARK_ALLOGRAFT_REJECTION	RIPK2	This gene encodes a member of the receptor-interacting protein (RIP) family of serine/threonine protein kinases. The encoded protein contains a C-terminal caspase activation and recruitment domain (CARD), and is a component of signaling complexes in both the innate and adaptive immune pathways. It is a potent activator of NF-kappaB and inducer of apoptosis in response to various stimuli. [provide…	ILMN_1758939	0.4765	0.0248307	0.740211
HALLMARK_ALLOGRAFT_REJECTION	RPL39	Ribosomes, the organelles that catalyze protein synthesis, consist of a small 40S subunit and a large 60S subunit. Together these subunits are composed of 4 RNA species and approximately 80 structurally distinct proteins. This gene encodes a ribosomal protein that is a component of the 60S subunit. The protein belongs to the S39E family of ribosomal proteins. It is located in the cytoplasm. In ra…	ILMN_3294126	0.220724	0.223715	0.909347
HALLMARK_ALLOGRAFT_REJECTION	RPL9	Ribosomes, the organelles that catalyze protein synthesis, consist of a small 40S subunit and a large 60S subunit. Together these subunits are composed of 4 RNA species and approximately 80 structurally distinct proteins. This gene encodes a ribosomal protein that is a component of the 60S subunit. The protein belongs to the L6P family of ribosomal proteins. It is located in the cytoplasm. As is …	ILMN_2408415	0.586171	0.0504843	0.801965
HALLMARK_ALLOGRAFT_REJECTION	RPS3A	Ribosomes, the organelles that catalyze protein synthesis, consist of a small 40S subunit and a large 60S subunit. Together these subunits are composed of 4 RNA species and approximately 80 structurally distinct proteins. This gene encodes a ribosomal protein that is a component of the 40S subunit. The protein belongs to the S3AE family of ribosomal proteins. It is located in the cytoplasm. Disru…	ILMN_3207738	0.32041	0.329031	0.931783
HALLMARK_ALLOGRAFT_REJECTION	SOCS1	This gene encodes a member of the STAT-induced STAT inhibitor (SSI), also known as suppressor of cytokine signaling (SOCS), family. SSI family members are cytokine-inducible negative regulators of cytokine signaling. The expression of this gene can be induced by a subset of cytokines, including IL2, IL3 erythropoietin (EPO), CSF2/GM-CSF, and interferon (IFN)-gamma. The protein encoded by this gen…	ILMN_1774733	0.323886	0.268804	0.919759
HALLMARK_ALLOGRAFT_REJECTION	SOCS5	The protein encoded by this gene contains a SH2 domain and a SOCS BOX domain. The protein thus belongs to the suppressor of cytokine signaling (SOCS) family, also known as STAT-induced STAT inhibitor (SSI) protein family. SOCS family members are known to be cytokine-inducible negative regulators of cytokine signaling. The specific function of this protein has not yet been determined. Two alternat…	ILMN_2350970	0.138189	0.307877	0.92637
HALLMARK_ALLOGRAFT_REJECTION	STAT1	The protein encoded by this gene is a member of the STAT protein family. In response to cytokines and growth factors, STAT family members are phosphorylated by the receptor associated kinases, and then form homo- or heterodimers that translocate to the cell nucleus where they act as transcription activators. This protein can be activated by various ligands including interferon-alpha, interferon-g…	ILMN_1690105	0.72887	0.00486394	0.65514
HALLMARK_ALLOGRAFT_REJECTION	STAT4	The protein encoded by this gene is a member of the STAT family of transcription factors. In response to cytokines and growth factors, STAT family members are phosphorylated by the receptor associated kinases, and then form homo- or heterodimers that translocate to the cell nucleus where they act as transcription activators. This protein is essential for mediating responses to IL12 in lymphocytes…	ILMN_1785202	0.153443	0.250873	0.915001
HALLMARK_ALLOGRAFT_REJECTION	TAP1	The membrane-associated protein encoded by this gene is a member of the superfamily of ATP-binding cassette (ABC) transporters. ABC proteins transport various molecules across extra- and intra-cellular membranes. ABC genes are divided into seven distinct subfamilies (ABC1, MDR/TAP, MRP, ALD, OABP, GCN20, White). This protein is a member of the MDR/TAP subfamily. Members of the MDR/TAP subfamily a…	ILMN_1751079	0.286018	0.141821	0.869946
HALLMARK_ALLOGRAFT_REJECTION	TGFB2	This gene encodes a member of the transforming growth factor beta (TGFB) family of cytokines, which are multifunctional peptides that regulate proliferation, differentiation, adhesion, migration, and other functions in many cell types by transducing their signal through combinations of transmembrane type I and type II receptors (TGFBR1 and TGFBR2) and their downstream effectors, the SMAD proteins…	ILMN_1738158	0.121735	0.317175	0.928788
HALLMARK_ALLOGRAFT_REJECTION	TLR1	The protein encoded by this gene is a member of the Toll-like receptor (TLR) family which plays a fundamental role in pathogen recognition and activation of innate immunity. TLRs are highly conserved from Drosophila to humans and share structural and functional similarities. They recognize pathogen-associated molecular patterns (PAMPs) that are expressed on infectious agents, and mediate the prod…	ILMN_1731048	0.372426	0.0604925	0.806518
HALLMARK_ALLOGRAFT_REJECTION	TNF	This gene encodes a multifunctional proinflammatory cytokine that belongs to the tumor necrosis factor (TNF) superfamily. This cytokine is mainly secreted by macrophages. It can bind to, and thus functions through its receptors TNFRSF1A/TNFR1 and TNFRSF1B/TNFBR. This cytokine is involved in the regulation of a wide spectrum of biological processes including cell proliferation, differentiation, ap…	ILMN_1728106	0.381737	0.0951257	0.842176
HALLMARK_ALLOGRAFT_REJECTION	TPD52	TPD52 (Tumor Protein D52) is a Protein Coding gene. Diseases associated with TPD52 include nodular malignant melanoma. Among its related pathways are Vesicle-mediated transport and Clathrin derived vesicle budding. GO annotations related to this gene include calcium ion binding and protein heterodimerization activity. An important paralog of this gene is TPD52L3. /// This gene was present in the …	ILMN_2381064	0.214847	0.138358	0.867428
HALLMARK_ALLOGRAFT_REJECTION	TRAT1	TRAT1 (T Cell Receptor Associated Transmembrane Adaptor 1) is a Protein Coding gene. Among its related pathways are Signaling by GPCR and Immune System. GO annotations related to this gene include transmembrane receptor protein tyrosine kinase adaptor activity. /// Stabilizes the TCR (T-cell antigen receptor)/CD3 complex at the surface of T-cells. /// This gene was present in the common ancestor …	ILMN_1684943	0.34734	0.0808621	0.836606
HALLMARK_ALLOGRAFT_REJECTION	UBE2N	The modification of proteins with ubiquitin is an important cellular mechanism for targeting abnormal or short-lived proteins for degradation. Ubiquitination involves at least three classes of enzymes: ubiquitin-activating enzymes, or E1s, ubiquitin-conjugating enzymes, or E2s, and ubiquitin-protein ligases, or E3s. This gene encodes a member of the E2 ubiquitin-conjugating enzyme family. Studies…	ILMN_1793651	0.116566	0.389828	0.942348
HALLMARK_ALLOGRAFT_REJECTION	WARS	Aminoacyl-tRNA synthetases catalyze the aminoacylation of tRNA by their cognate amino acid. Because of their central role in linking amino acids with nucleotide triplets contained in tRNAs, aminoacyl-tRNA synthetases are thought to be among the first proteins that appeared in evolution. Two forms of tryptophanyl-tRNA synthetase exist, a cytoplasmic form, named WARS, and a mitochondrial form, name…	ILMN_1727271	0.583048	0.0173887	0.708519
HALLMARK_INTERFERON_GAMMA_RESPONSE	APOL6	This gene is a member of the apolipoprotein L gene family. The encoded protein is found in the cytoplasm, where it may affect the movement of lipids or allow the binding of lipids to organelles. [provided by RefSeq, Jul 2008] /// APOL6 (Apolipoprotein L6) is a Protein Coding gene. Among its related pathways are Cholesterol and Sphingolipids transport / Recycling to plasma membrane in lung (normal…	ILMN_1687201	0.191155	0.173814	0.881965
HALLMARK_INTERFERON_GAMMA_RESPONSE	ARID5B	This gene encodes a member of the AT-rich interaction domain (ARID) family of DNA binding proteins. The encoded protein forms a histone H3K9Me2 demethylase complex with PHD finger protein 2 and regulates the transcription of target genes involved in adipogenesis and liver development. This gene also plays a role in cell growth and differentiation of B-lymphocyte progenitors, and single nucleotide…	ILMN_1721626	0.230813	0.0535631	0.803688
HALLMARK_INTERFERON_GAMMA_RESPONSE	AUTS2	This gene has been implicated in neurodevelopment and as a candidate gene for numerous neurological disorders, including autism spectrum disorders, intellectual disability, and developmental delay. Mutations in this gene have also been associated with non-neurological disorders, such as acute lymphoblastic leukemia, aging of the skin, early-onset androgenetic alopecia, and certain cancers. Altern…	ILMN_1749081	0.449625	0.00348859	0.617557
HALLMARK_INTERFERON_GAMMA_RESPONSE	BATF2	BATF2 (Basic Leucine Zipper ATF-Like Transcription Factor 2) is a Protein Coding gene. Diseases associated with BATF2 include cercarial dermatitis. GO annotations related to this gene include transcription factor activity, sequence-specific DNA binding and sequence-specific DNA binding. An important paralog of this gene is BATF. /// AP-1 family transcription factor that controls the differentiati…	ILMN_1690241	0.128341	0.367769	0.937593
HALLMARK_INTERFERON_GAMMA_RESPONSE	CASP1	This gene encodes a protein which is a member of the cysteine-aspartic acid protease (caspase) family. Sequential activation of caspases plays a central role in the execution-phase of cell apoptosis. Caspases exist as inactive proenzymes which undergo proteolytic processing at conserved aspartic residues to produce 2 subunits, large and small, that dimerize to form the active enzyme. This gene wa…	ILMN_2326512	0.310102	0.0326275	0.764175
HALLMARK_INTERFERON_GAMMA_RESPONSE	CASP7	This gene encodes a member of the cysteine-aspartic acid protease (caspase) family. Sequential activation of caspases plays a central role in the execution-phase of cell apoptosis. Caspases exist as inactive proenzymes which undergo proteolytic processing at conserved aspartic residues to produce two subunits, large and small, that dimerize to form the active enzyme. The precursor of the encoded …	ILMN_2373763	0.0945292	0.453669	0.95411
HALLMARK_INTERFERON_GAMMA_RESPONSE	CASP8	This gene encodes a member of the cysteine-aspartic acid protease (caspase) family. Sequential activation of caspases plays a central role in the execution-phase of cell apoptosis. Caspases exist as inactive proenzymes composed of a prodomain, a large protease subunit, and a small protease subunit. Activation of caspases requires proteolytic processing at conserved internal aspartic residues to g…	ILMN_1673757	0.299738	0.165286	0.880013
HALLMARK_INTERFERON_GAMMA_RESPONSE	CD274	This gene encodes an immune inhibitory receptor ligand that is expressed by hematopoietic and non-hematopoietic cells, such as T cells and B cells and various types of tumor cells. The encoded protein is a type I transmembrane protein that has immunoglobulin V-like and C-like domains. Interaction of this ligand with its receptor inhibits T-cell activation and cytokine production. During infection…	ILMN_1701914	0.236573	0.0476292	0.799451
HALLMARK_INTERFERON_GAMMA_RESPONSE	CD38	The protein encoded by this gene is a non-lineage-restricted, type II transmembrane glycoprotein that synthesizes and hydrolyzes cyclic adenosine 5'-diphosphate-ribose, an intracellular calcium ion mobilizing messenger. The release of soluble protein and the ability of membrane-bound protein to become internalized indicate both extracellular and intracellular functions for the protein. This prote…	ILMN_2233783	0.21671	0.132887	0.86365
HALLMARK_INTERFERON_GAMMA_RESPONSE	CD40	This gene is a member of the TNF-receptor superfamily. The encoded protein is a receptor on antigen-presenting cells of the immune system and is essential for mediating a broad variety of immune and inflammatory responses including T cell-dependent immunoglobulin class switching, memory B cell development, and germinal center formation. AT-hook transcription factor AKNA is reported to coordinatel…	ILMN_2367818	0.155586	0.370495	0.938294
HALLMARK_INTERFERON_GAMMA_RESPONSE	CD69	This gene encodes a member of the calcium dependent lectin superfamily of type II transmembrane receptors. Expression of the encoded protein is induced upon activation of T lymphocytes, and may play a role in proliferation. Furthermore, the protein may act to transmit signals in natural killer cells and platelets. [provided by RefSeq, Aug 2011] /// CD69 (CD69 Molecule) is a Protein Coding gene. D…	ILMN_1651316	0.475169	0.0180773	0.713767
HALLMARK_INTERFERON_GAMMA_RESPONSE	CD74	The protein encoded by this gene associates with class II major histocompatibility complex (MHC) and is an important chaperone that regulates antigen presentation for immune response. It also serves as cell surface receptor for the cytokine macrophage migration inhibitory factor (MIF) which, when bound to the encoded protein, initiates survival pathways and cell proliferation. This protein also i…	ILMN_1761464	0.58304	0.039397	0.782134
HALLMARK_INTERFERON_GAMMA_RESPONSE	CFB	This gene encodes complement factor B, a component of the alternative pathway of complement activation. Factor B circulates in the blood as a single chain polypeptide. Upon activation of the alternative pathway, it is cleaved by complement factor D yielding the noncatalytic chain Ba and the catalytic subunit Bb. The active subunit Bb is a serine protease which associates with C3b to form the alte…	ILMN_1774287	0.112179	0.397929	0.945218
HALLMARK_INTERFERON_GAMMA_RESPONSE	CMKLR1	CMKLR1 (Chemerin Chemokine-Like Receptor 1) is a Protein Coding gene. Among its related pathways are Peptide ligand-binding receptors. GO annotations related to this gene include G-protein coupled receptor activity and chemokine receptor activity. An important paralog of this gene is FPR2. /// Receptor for the chemoattractant adipokine chemerin/RARRES2 and for the omega-3 fatty acid derived molec…	ILMN_1913060	0.176315	0.28315	0.923784
HALLMARK_INTERFERON_GAMMA_RESPONSE	CSF2RB	The protein encoded by this gene is the common beta chain of the high affinity receptor for IL-3, IL-5 and CSF. Defects in this gene have been reported to be associated with protein alveolar proteinosis (PAP). [provided by RefSeq, Jul 2008] /// CSF2RB (Colony Stimulating Factor 2 Receptor Beta Common Subunit) is a Protein Coding gene. Diseases associated with CSF2RB include surfactant metabolism …	ILMN_1798475	0.137613	0.165371	0.880013
HALLMARK_INTERFERON_GAMMA_RESPONSE	CXCL10	This antimicrobial gene encodes a chemokine of the CXC subfamily and ligand for the receptor CXCR3. Binding of this protein to CXCR3 results in pleiotropic effects, including stimulation of monocytes, natural killer and T-cell migration, and modulation of adhesion molecule expression. [provided by RefSeq, Sep 2014] /// CXCL10 (C-X-C Motif Chemokine Ligand 10) is a Protein Coding gene. Diseases as…	ILMN_1791759	1.16704	0.0336785	0.764175
HALLMARK_INTERFERON_GAMMA_RESPONSE	CXCL11	Chemokines are a group of small (approximately 8 to 14 kD), mostly basic, structurally related molecules that regulate cell trafficking of various types of leukocytes through interactions with a subset of 7-transmembrane, G protein-coupled receptors. Chemokines also play fundamental roles in the development, homeostasis, and function of the immune system, and they have effects on cells of the cen…	ILMN_2067890	0.3691	0.0382934	0.777844
HALLMARK_INTERFERON_GAMMA_RESPONSE	CXCL9	This antimicrobial gene encodes a protein thought to be involved in T cell trafficking. The encoded protein binds to C-X-C motif chemokine 3 and is a chemoattractant for lymphocytes but not for neutrophils. [provided by RefSeq, Sep 2014] /// CXCL9 (C-X-C Motif Chemokine Ligand 9) is a Protein Coding gene. Diseases associated with CXCL9 include inclusion body myositis and sydenham's chorea. Among …	ILMN_1745356	1.04501	0.000174662	0.4581
HALLMARK_INTERFERON_GAMMA_RESPONSE	EPSTI1	EPSTI1 (Epithelial Stromal Interaction 1 (Breast)) is a Protein Coding gene. /// This gene was present in the common ancestor of chordates. /// No disorders were found for EPSTI1 Gene.	ILMN_2388547	0.270618	0.292941	0.92637
HALLMARK_INTERFERON_GAMMA_RESPONSE	FAS	The protein encoded by this gene is a member of the TNF-receptor superfamily. This receptor contains a death domain. It has been shown to play a central role in the physiological regulation of programmed cell death, and has been implicated in the pathogenesis of various malignancies and diseases of the immune system. The interaction of this receptor with its ligand allows the formation of a death…	ILMN_2319077	0.260314	0.135883	0.865315
HALLMARK_INTERFERON_GAMMA_RESPONSE	FCGR1A	This gene encodes a protein that plays an important role in the immune response. This protein is a high-affinity Fc-gamma receptor. The gene is one of three related gene family members located on chromosome 1. [provided by RefSeq, Jul 2008] /// FCGR1A (Fc Fragment Of IgG Receptor Ia) is a Protein Coding gene. Diseases associated with FCGR1A include cervical adenitis and interleukin-7 receptor alp…	ILMN_2261600	0.612091	0.000309436	0.4581
HALLMARK_INTERFERON_GAMMA_RESPONSE	FGL2	The protein encoded by this gene is a secreted protein that is similar to the beta- and gamma-chains of fibrinogen. The carboxyl-terminus of the encoded protein consists of the fibrinogen-related domains (FRED). The encoded protein forms a tetrameric complex which is stabilized by interchain disulfide bonds. This protein may play a role in physiologic functions at mucosal sites. [provided by RefS…	ILMN_1693009	0.450468	0.245506	0.913356
HALLMARK_INTERFERON_GAMMA_RESPONSE	GBP4	Guanylate-binding proteins, such as GBP4, are induced by interferon and hydrolyze GTP to both GDP and GMP (Vestal, 2005 [PubMed 16108726]).[supplied by OMIM, Dec 2008] /// GBP4 (Guanylate Binding Protein 4) is a Protein Coding gene. Among its related pathways are Immune System and Interferon gamma signaling. GO annotations related to this gene include GTP binding and GTPase activity. An important…	ILMN_1771385	0.605764	0.0192625	0.717763
HALLMARK_INTERFERON_GAMMA_RESPONSE	GBP6	Guanylate-binding proteins, such as GBP6, are induced by interferon and hydrolyze GTP to both GDP and GMP (Olszewski et al., 2006 [PubMed 16689661]).[supplied by OMIM, Dec 2008] /// GBP6 (Guanylate Binding Protein Family Member 6) is a Protein Coding gene. Among its related pathways are Immune System and Interferon gamma signaling. GO annotations related to this gene include GTP binding and GTPas…	ILMN_1756953	0.145267	0.322296	0.929494
HALLMARK_INTERFERON_GAMMA_RESPONSE	GCH1	This gene encodes a member of the GTP cyclohydrolase family. The encoded protein is the first and rate-limiting enzyme in tetrahydrobiopterin (BH4) biosynthesis, catalyzing the conversion of GTP into 7,8-dihydroneopterin triphosphate. BH4 is an essential cofactor required by aromatic amino acid hydroxylases as well as nitric oxide synthases. Mutations in this gene are associated with malignant hy…	ILMN_1812759	0.482197	0.00909697	0.69578
HALLMARK_INTERFERON_GAMMA_RESPONSE	GZMA	Cytolytic T lymphocytes (CTL) and natural killer (NK) cells share the remarkable ability to recognize, bind, and lyse specific target cells. They are thought to protect their host by lysing cells bearing on their surface 'nonself' antigens, usually peptides or proteins resulting from infection by intracellular pathogens. The protein described here is a T cell- and natural killer cell-specific ser…	ILMN_1779324	0.170271	0.28566	0.924807
HALLMARK_INTERFERON_GAMMA_RESPONSE	HIF1A	This gene encodes the alpha subunit of transcription factor hypoxia-inducible factor-1 (HIF-1), which is a heterodimer composed of an alpha and a beta subunit. HIF-1 functions as a master regulator of cellular and systemic homeostatic response to hypoxia by activating transcription of many genes, including those involved in energy metabolism, angiogenesis, apoptosis, and other genes whose protein…	ILMN_1763260	0.668561	0.0208198	0.72623
HALLMARK_INTERFERON_GAMMA_RESPONSE	HLA-B	HLA-B belongs to the HLA class I heavy chain paralogues. This class I molecule is a heterodimer consisting of a heavy chain and a light chain (beta-2 microglobulin). The heavy chain is anchored in the membrane. Class I molecules play a central role in the immune system by presenting peptides derived from the endoplasmic reticulum lumen. They are expressed in nearly all cells. The heavy chain is a…	ILMN_1778401	0.147734	0.287931	0.926078
HALLMARK_INTERFERON_GAMMA_RESPONSE	HLA-DMA	HLA-DMA belongs to the HLA class II alpha chain paralogues. This class II molecule is a heterodimer consisting of an alpha (DMA) and a beta chain (DMB), both anchored in the membrane. It is located in intracellular vesicles. DM plays a central role in the peptide loading of MHC class II molecules by helping to release the CLIP molecule from the peptide binding site. Class II molecules are express…	ILMN_1695311	0.387826	0.106144	0.848996
HALLMARK_INTERFERON_GAMMA_RESPONSE	HLA-DQA1	HLA-DQA1 belongs to the HLA class II alpha chain paralogues. The class II molecule is a heterodimer consisting of an alpha (DQA) and a beta chain (DQB), both anchored in the membrane. It plays a central role in the immune system by presenting peptides derived from extracellular proteins. Class II molecules are expressed in antigen presenting cells (APC: B Lymphocytes, dendritic cells, macrophages…	ILMN_3249667	0.216797	0.364166	0.937301
HALLMARK_INTERFERON_GAMMA_RESPONSE	HLA-DRB1	HLA-DRB1 belongs to the HLA class II beta chain paralogs. The class II molecule is a heterodimer consisting of an alpha (DRA) and a beta chain (DRB), both anchored in the membrane. It plays a central role in the immune system by presenting peptides derived from extracellular proteins. Class II molecules are expressed in antigen presenting cells (APC: B lymphocytes, dendritic cells, macrophages). …	ILMN_3243714	0.47153	0.136129	0.865631
HALLMARK_INTERFERON_GAMMA_RESPONSE	HLA-G	HLA-G belongs to the HLA class I heavy chain paralogues. This class I molecule is a heterodimer consisting of a heavy chain and a light chain (beta-2 microglobulin). The heavy chain is anchored in the membrane. HLA-G is expressed on fetal derived placental cells. The heavy chain is approximately 45 kDa and its gene contains 8 exons. Exon one encodes the leader peptide, exons 2 and 3 encode the al…	ILMN_1656670	0.357176	0.141739	0.869901
HALLMARK_INTERFERON_GAMMA_RESPONSE	ICAM1	This gene encodes a cell surface glycoprotein which is typically expressed on endothelial cells and cells of the immune system. It binds to integrins of type CD11a / CD18, or CD11b / CD18 and is also exploited by Rhinovirus as a receptor. [provided by RefSeq, Jul 2008] /// ICAM1 (Intercellular Adhesion Molecule 1) is a Protein Coding gene. Diseases associated with ICAM1 include malaria and leukos…	ILMN_1812226	0.345496	0.154326	0.874485
HALLMARK_INTERFERON_GAMMA_RESPONSE	IDO1	This gene encodes indoleamine 2,3-dioxygenase (IDO) - a heme enzyme that catalyzes the first and rate-limiting step in tryptophan catabolism to N-formyl-kynurenine. This enzyme acts on multiple tryptophan substrates including D-tryptophan, L-tryptophan, 5-hydroxy-tryptophan, tryptamine, and serotonin. This enzyme is thought to play a role in a variety of pathophysiological processes such as antim…	ILMN_3294134	0.461742	0.0875952	0.841387
HALLMARK_INTERFERON_GAMMA_RESPONSE	IFI44	IFI44 (Interferon Induced Protein 44) is a Protein Coding gene. An important paralog of this gene is IFI44L. /// This protein aggregates to form microtubular structures. /// This gene was present in the common ancestor of chordates. /// No disorders were found for IFI44 Gene.	ILMN_1760062	0.301546	0.346893	0.934375
HALLMARK_INTERFERON_GAMMA_RESPONSE	IFIH1	DEAD box proteins, characterized by the conserved motif Asp-Glu-Ala-Asp (DEAD), are putative RNA helicases. They are implicated in a number of cellular processes involving alteration of RNA secondary structure such as translation initiation, nuclear and mitochondrial splicing, and ribosome and spliceosome assembly. Based on their distribution patterns, some members of this family are believed to …	ILMN_1781373	0.601022	0.00788716	0.693058
HALLMARK_INTERFERON_GAMMA_RESPONSE	IFNAR2	The protein encoded by this gene is a type I membrane protein that forms one of the two chains of a receptor for interferons alpha and beta. Binding and activation of the receptor stimulates Janus protein kinases, which in turn phosphorylate several proteins, including STAT1 and STAT2. Multiple transcript variants encoding at least two different isoforms have been found for this gene. [provided b…	ILMN_1791057	0.181325	0.27805	0.921743
HALLMARK_INTERFERON_GAMMA_RESPONSE	IL15RA	This gene encodes a cytokine receptor that specifically binds interleukin 15 (IL15) with high affinity. The receptors of IL15 and IL2 share two subunits, IL2R beta and IL2R gamma. This forms the basis of many overlapping biological activities of IL15 and IL2. The protein encoded by this gene is structurally related to IL2R alpha, an additional IL2-specific alpha subunit necessary for high affinit…	ILMN_1665682	0.143886	0.29929	0.92637
HALLMARK_INTERFERON_GAMMA_RESPONSE	IL18BP	The protein encoded by this gene functions as an inhibitor of the proinflammatory cytokine, IL18. It binds IL18, prevents the binding of IL18 to its receptor, and thus inhibits IL18-induced IFN-gamma production, resulting in reduced T-helper type 1 immune responses. This protein is constitutively expressed and secreted in mononuclear cells. Elevated level of this protein is detected in the intest…	ILMN_2334296	0.202481	0.462681	0.954559
HALLMARK_INTERFERON_GAMMA_RESPONSE	IL2RB	The interleukin 2 receptor, which is involved in T cell-mediated immune responses, is present in 3 forms with respect to ability to bind interleukin 2. The low affinity form is a monomer of the alpha subunit and is not involved in signal transduction. The intermediate affinity form consists of an alpha/beta subunit heterodimer, while the high affinity form consists of an alpha/beta/gamma subunit …	ILMN_1684349	0.145134	0.35088	0.935711
HALLMARK_INTERFERON_GAMMA_RESPONSE	IL4R	This gene encodes the alpha chain of the interleukin-4 receptor, a type I transmembrane protein that can bind interleukin 4 and interleukin 13 to regulate IgE production. The encoded protein also can bind interleukin 4 to promote differentiation of Th2 cells. A soluble form of the encoded protein can be produced by proteolysis of the membrane-bound protein, and this soluble form can inhibit IL4-m…	ILMN_1652185	0.357627	0.0501738	0.801965
HALLMARK_INTERFERON_GAMMA_RESPONSE	IRF1	IRF1 encodes interferon regulatory factor 1, a member of the interferon regulatory transcription factor (IRF) family. IRF1 serves as an activator of interferons alpha and beta transcription, and in mouse it has been shown to be required for double-stranded RNA induction of these genes. IRF1 also functions as a transcription activator of genes induced by interferons alpha, beta, and gamma. Further…	ILMN_1708375	0.211143	0.441671	0.951291
HALLMARK_INTERFERON_GAMMA_RESPONSE	IRF2	IRF2 encodes interferon regulatory factor 2, a member of the interferon regulatory transcription factor (IRF) family. IRF2 competitively inhibits the IRF1-mediated transcriptional activation of interferons alpha and beta, and presumably other genes that employ IRF1 for transcription activation. However, IRF2 also functions as a transcriptional activator of histone H4. [provided by RefSeq, Jul 200…	ILMN_2090607	0.205708	0.264146	0.917978
HALLMARK_INTERFERON_GAMMA_RESPONSE	IRF8	Interferon consensus sequence-binding protein (ICSBP) is a transcription factor of the interferon (IFN) regulatory factor (IRF) family. Proteins of this family are composed of a conserved DNA-binding domain in the N-terminal region and a divergent C-terminal region that serves as the regulatory domain. The IRF family proteins bind to the IFN-stimulated response element (ISRE) and regulate express…	ILMN_1666594	0.187169	0.288386	0.926203
HALLMARK_INTERFERON_GAMMA_RESPONSE	IRF9	IRF9 (Interferon Regulatory Factor 9) is a Protein Coding gene. Diseases associated with IRF9 include skin papilloma and ebola hemorrhagic fever. Among its related pathways are Immune System and Interferon gamma signaling. GO annotations related to this gene include transcription factor activity, sequence-specific DNA binding and regulatory region DNA binding. An important paralog of this gene is…	ILMN_1745471	0.177141	0.230239	0.910364
HALLMARK_INTERFERON_GAMMA_RESPONSE	ISOC1	ISOC1 (Isochorismatase Domain Containing 1) is a Protein Coding gene. An important paralog of this gene is ISOC2. /// This gene was present in the common ancestor of animals and fungi. /// No disorders were found for ISOC1 Gene.	ILMN_1764861	0.34514	0.0188893	0.713976
HALLMARK_INTERFERON_GAMMA_RESPONSE	JAK2	This gene product is a protein tyrosine kinase involved in a specific subset of cytokine receptor signaling pathways. It has been found to be constituitively associated with the prolactin receptor and is required for responses to gamma interferon. Mice that do not express an active protein for this gene exhibit embryonic lethality associated with the absence of definitive erythropoiesis. [provide…	ILMN_1683178	0.263994	0.0394298	0.782134
HALLMARK_INTERFERON_GAMMA_RESPONSE	LAP3	LAP3 (Leucine Aminopeptidase 3) is a Protein Coding gene. Diseases associated with LAP3 include cercarial dermatitis. Among its related pathways are Metabolism and Arginine and proline metabolism. GO annotations related to this gene include peptidase activity and aminopeptidase activity. An important paralog of this gene is NPEPL1. /// Presumably involved in the processing and regular turnover of…	ILMN_1683792	0.752729	0.00585205	0.662527
HALLMARK_INTERFERON_GAMMA_RESPONSE	LCP2	SLP-76 was originally identified as a substrate of the ZAP-70 protein tyrosine kinase following T cell receptor (TCR) ligation in the leukemic T cell line Jurkat. The SLP-76 locus has been localized to human chromosome 5q33 and the gene structure has been partially characterized in mice. The human and murine cDNAs both encode 533 amino acid proteins that are 72% identical and comprised of three m…	ILMN_1658962	0.142254	0.43204	0.949667
HALLMARK_INTERFERON_GAMMA_RESPONSE	LGALS3BP	The galectins are a family of beta-galactoside-binding proteins implicated in modulating cell-cell and cell-matrix interactions. LGALS3BP has been found elevated in the serum of patients with cancer and in those infected by the human immunodeficiency virus (HIV). It appears to be implicated in immune response associated with natural killer (NK) and lymphokine-activated killer (LAK) cell cytotoxic…	ILMN_1659688	0.219835	0.185254	0.887704
HALLMARK_INTERFERON_GAMMA_RESPONSE	MARCH1	MARCH1 is a member of the MARCH family of membrane-bound E3 ubiquitin ligases (EC 6.3.2.19). MARCH proteins add ubiquitin (see MIM 191339) to target lysines in substrate proteins, thereby signaling their vesicular transport between membrane compartments. MARCH1 downregulates the surface expression of major histocompatibility complex (MHC) class II molecules (see MIM 142880) and other glycoprotein…	ILMN_1681101	0.101518	0.468929	0.956109
HALLMARK_INTERFERON_GAMMA_RESPONSE	METTL7B	METTL7B (Methyltransferase Like 7B) is a Protein Coding gene. GO annotations related to this gene include methyltransferase activity and S-adenosylmethionine-dependent methyltransferase activity. An important paralog of this gene is METTL7A. /// Probable methyltransferase. /// This gene was present in the common ancestor of chordates. /// No disorders were found for METTL7B Gene.	ILMN_2064725	0.0888586	0.431023	0.949296
HALLMARK_INTERFERON_GAMMA_RESPONSE	MTHFD2	This gene encodes a nuclear-encoded mitochondrial bifunctional enzyme with methylenetetrahydrofolate dehydrogenase and methenyltetrahydrofolate cyclohydrolase activities. The enzyme functions as a homodimer and is unique in its absolute requirement for magnesium and inorganic phosphate. Formation of the enzyme-magnesium complex allows binding of NAD. Alternative splicing results in two different …	ILMN_2405521	0.259555	0.167521	0.881627
HALLMARK_INTERFERON_GAMMA_RESPONSE	MYD88	This gene encodes a cytosolic adapter protein that plays a central role in the innate and adaptive immune response. This protein functions as an essential signal transducer in the interleukin-1 and Toll-like receptor signaling pathways. These pathways regulate that activation of numerous proinflammatory genes. The encoded protein consists of an N-terminal death domain and a C-terminal Toll-interl…	ILMN_1738523	0.145717	0.413162	0.947941
HALLMARK_INTERFERON_GAMMA_RESPONSE	NCOA3	The protein encoded by this gene is a nuclear receptor coactivator that interacts with nuclear hormone receptors to enhance their transcriptional activator functions. The encoded protein has histone acetyltransferase activity and recruits p300/CBP-associated factor and CREB binding protein as part of a multisubunit coactivation complex. This protein is initially found in the cytoplasm but is tran…	ILMN_1708805	0.312305	0.0446556	0.795396
HALLMARK_INTERFERON_GAMMA_RESPONSE	NFKBIA	This gene encodes a member of the NF-kappa-B inhibitor family, which contain multiple ankrin repeat domains. The encoded protein interacts with REL dimers to inhibit NF-kappa-B/REL complexes which are involved in inflammatory responses. The encoded protein moves between the cytoplasm and the nucleus via a nuclear localization signal and CRM1-mediated nuclear export. Mutations in this gene have be…	ILMN_1773154	0.179052	0.264493	0.918039
HALLMARK_INTERFERON_GAMMA_RESPONSE	NMI	NMYC interactor (NMI) encodes a protein that interacts with NMYC and CMYC (two members of the oncogene Myc family), and other transcription factors containing a Zip, HLH, or HLH-Zip motif. The NMI protein also interacts with all STATs except STAT2 and augments STAT-mediated transcription in response to cytokines IL2 and IFN-gamma. The NMI mRNA has low expression levels in all human fetal and adul…	ILMN_1739541	0.241686	0.290677	0.92637
HALLMARK_INTERFERON_GAMMA_RESPONSE	NOD1	This gene encodes a member of the NOD (nucleotide-binding oligomerization domain) family. This member is a cytosolic protein. It contains an N-terminal caspase recruitment domain (CARD), a centrally located nucleotide-binding domain (NBD), and 10 tandem leucine-rich repeats (LRRs) in its C terminus. The CARD is involved in apoptotic signaling, LRRs participate in protein-protein interactions, and…	ILMN_2114422	0.170169	0.125334	0.859662
HALLMARK_INTERFERON_GAMMA_RESPONSE	PELI1	PELI1 (Pellino E3 Ubiquitin Protein Ligase 1) is a Protein Coding gene. Among its related pathways are Immune System and Interleukin-3, 5 and GM-CSF signaling. GO annotations related to this gene include ligase activity and ubiquitin-protein transferase activity. An important paralog of this gene is PELI3. /// E3 ubiquitin ligase catalyzing the covalent attachment of ubiquitin moieties onto subst…	ILMN_1679268	0.118464	0.420631	0.948542
HALLMARK_INTERFERON_GAMMA_RESPONSE	PLA2G4A	This gene encodes a member of the cytosolic phospholipase A2 group IV family. The enzyme catalyzes the hydrolysis of membrane phospholipids to release arachidonic acid which is subsequently metabolized into eicosanoids. Eicosanoids, including prostaglandins and leukotrienes, are lipid-based cellular hormones that regulate hemodynamics, inflammatory responses, and other intracellular pathways. The…	ILMN_1803561	0.0755885	0.455892	0.954507
HALLMARK_INTERFERON_GAMMA_RESPONSE	PSMA2	The proteasome is a multicatalytic proteinase complex with a highly ordered ring-shaped 20S core structure. The core structure is composed of 4 rings of 28 non-identical subunits; 2 rings are composed of 7 alpha subunits and 2 rings are composed of 7 beta subunits. Proteasomes are distributed throughout eukaryotic cells at a high concentration and cleave peptides in an ATP/ubiquitin-dependent pro…	ILMN_2058512	0.294674	0.027782	0.75545
HALLMARK_INTERFERON_GAMMA_RESPONSE	PSMA3	The proteasome is a multicatalytic proteinase complex with a highly ordered ring-shaped 20S core structure. The core structure is composed of 4 rings of 28 non-identical subunits; 2 rings are composed of 7 alpha subunits and 2 rings are composed of 7 beta subunits. Proteasomes are distributed throughout eukaryotic cells at a high concentration and cleave peptides in an ATP/ubiquitin-dependent pro…	ILMN_2387553	0.331977	0.0527193	0.802588
HALLMARK_INTERFERON_GAMMA_RESPONSE	PSMB8	The proteasome is a multicatalytic proteinase complex with a highly ordered ring-shaped 20S core structure. The core structure is composed of 4 rings of 28 non-identical subunits; 2 rings are composed of 7 alpha subunits and 2 rings are composed of 7 beta subunits. Proteasomes are distributed throughout eukaryotic cells at a high concentration and cleave peptides in an ATP/ubiquitin-dependent pro…	ILMN_1767006	0.214173	0.47327	0.956889
HALLMARK_INTERFERON_GAMMA_RESPONSE	PSME2	The 26S proteasome is a multicatalytic proteinase complex with a highly ordered structure composed of 2 complexes, a 20S core and a 19S regulator. The 20S core is composed of 4 rings of 28 non-identical subunits; 2 rings are composed of 7 alpha subunits and 2 rings are composed of 7 beta subunits. The 19S regulator is composed of a base, which contains 6 ATPase subunits and 2 non-ATPase subunits,…	ILMN_1786612	0.188259	0.177756	0.882664
HALLMARK_INTERFERON_GAMMA_RESPONSE	PTGS2	Prostaglandin-endoperoxide synthase (PTGS), also known as cyclooxygenase, is the key enzyme in prostaglandin biosynthesis, and acts both as a dioxygenase and as a peroxidase. There are two isozymes of PTGS: a constitutive PTGS1 and an inducible PTGS2, which differ in their regulation of expression and tissue distribution. This gene encodes the inducible isozyme. It is regulated by specific stimul…	ILMN_2054297	0.616717	0.35784	0.93594
HALLMARK_INTERFERON_GAMMA_RESPONSE	PTPN1	The protein encoded by this gene is the founding member of the protein tyrosine phosphatase (PTP) family, which was isolated and identified based on its enzymatic activity and amino acid sequence. PTPs catalyze the hydrolysis of the phosphate monoesters specifically on tyrosine residues. Members of the PTP family share a highly conserved catalytic motif, which is essential for the catalytic activ…	ILMN_1681591	0.200814	0.137036	0.865756
HALLMARK_INTERFERON_GAMMA_RESPONSE	RIPK2	This gene encodes a member of the receptor-interacting protein (RIP) family of serine/threonine protein kinases. The encoded protein contains a C-terminal caspase activation and recruitment domain (CARD), and is a component of signaling complexes in both the innate and adaptive immune pathways. It is a potent activator of NF-kappaB and inducer of apoptosis in response to various stimuli. [provide…	ILMN_1758939	0.4765	0.0248307	0.740211
HALLMARK_INTERFERON_GAMMA_RESPONSE	RSAD2	RSAD2 (Radical S-Adenosyl Methionine Domain Containing 2) is a Protein Coding gene. Diseases associated with RSAD2 include influenza and encephalitis. Among its related pathways are Immune System and Interferon gamma signaling. GO annotations related to this gene include protein self-association and iron-sulfur cluster binding. /// Interferon-inducible iron-sulfur (4FE-4S) cluster-binding antivir…	ILMN_1657871	0.5495	0.23395	0.911369
HALLMARK_INTERFERON_GAMMA_RESPONSE	SELP	This gene encodes a 140 kDa protein that is stored in the alpha-granules of platelets and Weibel-Palade bodies of endothelial cells. This protein redistributes to the plasma membrane during platelet activation and degranulation and mediates the interaction of activated endothelial cells or platelets with leukocytes. The membrane protein is a calcium-dependent receptor that binds to sialylated for…	ILMN_1715417	0.0754007	0.462147	0.954559
HALLMARK_INTERFERON_GAMMA_RESPONSE	SERPING1	This gene encodes a highly glycosylated plasma protein involved in the regulation of the complement cascade. Its protein inhibits activated C1r and C1s of the first complement component and thus regulates complement activation. Deficiency of this protein is associated with hereditary angioneurotic oedema (HANE). Alternative splicing results in multiple transcript variants encoding the same isofor…	ILMN_1670305	0.312843	0.100511	0.846109
HALLMARK_INTERFERON_GAMMA_RESPONSE	SLAMF7	SLAMF7 (SLAM Family Member 7) is a Protein Coding gene. Diseases associated with SLAMF7 include systemic lupus erythematosus. Among its related pathways are Immune System and Immunoregulatory interactions between a Lymphoid and a non-Lymphoid cell. GO annotations related to this gene include receptor activity. An important paralog of this gene is SLAMF6. /// Self-ligand receptor of the signaling …	ILMN_1710923	0.355745	0.0878135	0.841725
HALLMARK_INTERFERON_GAMMA_RESPONSE	SOCS1	This gene encodes a member of the STAT-induced STAT inhibitor (SSI), also known as suppressor of cytokine signaling (SOCS), family. SSI family members are cytokine-inducible negative regulators of cytokine signaling. The expression of this gene can be induced by a subset of cytokines, including IL2, IL3 erythropoietin (EPO), CSF2/GM-CSF, and interferon (IFN)-gamma. The protein encoded by this gen…	ILMN_1774733	0.323886	0.268804	0.919759
HALLMARK_INTERFERON_GAMMA_RESPONSE	SOD2	This gene is a member of the iron/manganese superoxide dismutase family. It encodes a mitochondrial protein that forms a homotetramer and binds one manganese ion per subunit. This protein binds to the superoxide byproducts of oxidative phosphorylation and converts them to hydrogen peroxide and diatomic oxygen. Mutations in this gene have been associated with idiopathic cardiomyopathy (IDC), prema…	ILMN_1792922	0.445628	0.193745	0.894833
HALLMARK_INTERFERON_GAMMA_RESPONSE	SPPL2A	This gene encodes a member of the GXGD family of aspartic proteases, which are transmembrane proteins with two conserved catalytic motifs localized within the membrane-spanning regions, as well as a member of the signal peptide peptidase-like protease (SPPL) family. This protein is expressed in all major adult human tissues and localizes to late endosomal compartments and lysosomal membranes. A p…	ILMN_1734229	0.216183	0.0744822	0.826073
HALLMARK_INTERFERON_GAMMA_RESPONSE	ST3GAL5	Ganglioside GM3 is known to participate in the induction of cell differentiation, modulation of cell proliferation, maintenance of fibroblast morphology, signal transduction, and integrin-mediated cell adhesion. The protein encoded by this gene is a type II membrane protein which catalyzes the formation of GM3 using lactosylceramide as the substrate. The encoded protein is a member of glycosyltra…	ILMN_2388701	0.281925	0.052975	0.802588
HALLMARK_INTERFERON_GAMMA_RESPONSE	STAT1	The protein encoded by this gene is a member of the STAT protein family. In response to cytokines and growth factors, STAT family members are phosphorylated by the receptor associated kinases, and then form homo- or heterodimers that translocate to the cell nucleus where they act as transcription activators. This protein can be activated by various ligands including interferon-alpha, interferon-g…	ILMN_1690105	0.72887	0.00486394	0.65514
HALLMARK_INTERFERON_GAMMA_RESPONSE	STAT3	The protein encoded by this gene is a member of the STAT protein family. In response to cytokines and growth factors, STAT family members are phosphorylated by the receptor associated kinases, and then form homo- or heterodimers that translocate to the cell nucleus where they act as transcription activators. This protein is activated through phosphorylation in response to various cytokines and gr…	ILMN_3239135	0.346402	0.125754	0.859977
HALLMARK_INTERFERON_GAMMA_RESPONSE	STAT4	The protein encoded by this gene is a member of the STAT family of transcription factors. In response to cytokines and growth factors, STAT family members are phosphorylated by the receptor associated kinases, and then form homo- or heterodimers that translocate to the cell nucleus where they act as transcription activators. This protein is essential for mediating responses to IL12 in lymphocytes…	ILMN_1785202	0.153443	0.250873	0.915001
HALLMARK_INTERFERON_GAMMA_RESPONSE	TAP1	The membrane-associated protein encoded by this gene is a member of the superfamily of ATP-binding cassette (ABC) transporters. ABC proteins transport various molecules across extra- and intra-cellular membranes. ABC genes are divided into seven distinct subfamilies (ABC1, MDR/TAP, MRP, ALD, OABP, GCN20, White). This protein is a member of the MDR/TAP subfamily. Members of the MDR/TAP subfamily a…	ILMN_1751079	0.286018	0.141821	0.869946
HALLMARK_INTERFERON_GAMMA_RESPONSE	TDRD7	The protein encoded by this gene belongs to the Tudor family of proteins. This protein contains conserved Tudor domains and LOTUS domains. It is a component of RNA granules, which function in RNA processing. Mutations in this gene have been associated with cataract formation in mouse and human. Alternative splicing results in multiple transcript variants. [provided by RefSeq, Nov 2014] /// TDRD7 …	ILMN_1705241	0.290164	0.101401	0.846454
HALLMARK_INTERFERON_GAMMA_RESPONSE	TNFAIP2	This gene was identified as a gene whose expression can be induced by the tumor necrosis factor alpha (TNF) in umbilical vein endothelial cells. The expression of this gene was shown to be induced by retinoic acid in a cell line expressing a oncogenic version of the retinoic acid receptor alpha fusion protein, which suggested that this gene may be a retinoic acid target gene in acute promyelocyti…	ILMN_1727689	0.434532	0.0118504	0.69578
HALLMARK_INTERFERON_GAMMA_RESPONSE	TNFAIP3	This gene was identified as a gene whose expression is rapidly induced by the tumor necrosis factor (TNF). The protein encoded by this gene is a zinc finger protein and ubiqitin-editing enzyme, and has been shown to inhibit NF-kappa B activation as well as TNF-mediated apoptosis. The encoded protein, which has both ubiquitin ligase and deubiquitinase activities, is involved in the cytokine-mediat…	ILMN_1702691	0.0829688	0.465951	0.955145
HALLMARK_INTERFERON_GAMMA_RESPONSE	TNFAIP6	The protein encoded by this gene is a secretory protein that contains a hyaluronan-binding domain, and thus is a member of the hyaluronan-binding protein family. The hyaluronan-binding domain is known to be involved in extracellular matrix stability and cell migration. This protein has been shown to form a stable complex with inter-alpha-inhibitor (I alpha I), and thus enhance the serine protease…	ILMN_1785732	0.530012	0.175437	0.881965
HALLMARK_INTERFERON_GAMMA_RESPONSE	TNFSF10	The protein encoded by this gene is a cytokine that belongs to the tumor necrosis factor (TNF) ligand family. This protein preferentially induces apoptosis in transformed and tumor cells, but does not appear to kill normal cells although it is expressed at a significant level in most normal tissues. This protein binds to several members of TNF receptor superfamily including TNFRSF10A/TRAILR1, TNF…	ILMN_1801307	0.347018	0.24935	0.914263
HALLMARK_INTERFERON_GAMMA_RESPONSE	TRAFD1	The innate immune system confers host defense against viral and microbial infection, and TRAFD1 is a negative feedback regulator that controls excessive immune responses (Sanada et al., 2008 [PubMed 18849341]).[supplied by OMIM, Dec 2009] /// TRAFD1 (TRAF-Type Zinc Finger Domain Containing 1) is a Protein Coding gene. An important paralog of this gene is XAF1. /// Negative feedback regulator that…	ILMN_1758250	0.204309	0.308618	0.92637
HALLMARK_INTERFERON_GAMMA_RESPONSE	TRIM21	This gene encodes a member of the tripartite motif (TRIM) family. The TRIM motif includes three zinc-binding domains, a RING, a B-box type 1 and a B-box type 2, and a coiled-coil region. The encoded protein is part of the RoSSA ribonucleoprotein, which includes a single polypeptide and one of four small RNA molecules. The RoSSA particle localizes to both the cytoplasm and the nucleus. RoSSA inter…	ILMN_1678054	0.317239	0.115296	0.854566
HALLMARK_INTERFERON_GAMMA_RESPONSE	USP18	The protein encoded by this gene belongs to the ubiquitin-specific proteases (UBP) family of enzymes that cleave ubiquitin from ubiquitinated protein substrates. It is highly expressed in liver and thymus, and is localized to the nucleus. This protein efficiently cleaves only ISG15 (a ubiquitin-like protein) fusions, and deletion of this gene in mice results in a massive increase of ISG15 conjuga…	ILMN_3246658	0.75984	0.0865934	0.839784
HALLMARK_INTERFERON_GAMMA_RESPONSE	VAMP5	Synaptobrevins/VAMPs, syntaxins, and the 25-kD synaptosomal-associated protein are the main components of a protein complex involved in the docking and/or fusion of vesicles and cell membranes. The VAMP5 gene is a member of the vesicle-associated membrane protein (VAMP)/synaptobrevin family and the SNARE superfamily. This VAMP family member may participate in vesicle trafficking events that are a…	ILMN_1809467	0.524614	0.0122462	0.699015
HALLMARK_INTERFERON_GAMMA_RESPONSE	WARS	Aminoacyl-tRNA synthetases catalyze the aminoacylation of tRNA by their cognate amino acid. Because of their central role in linking amino acids with nucleotide triplets contained in tRNAs, aminoacyl-tRNA synthetases are thought to be among the first proteins that appeared in evolution. Two forms of tryptophanyl-tRNA synthetase exist, a cytoplasmic form, named WARS, and a mitochondrial form, name…	ILMN_1727271	0.583048	0.0173887	0.708519
HALLMARK_INTERFERON_GAMMA_RESPONSE	ZNFX1	ZNFX1 (Zinc Finger NFX1-Type Containing 1) is a Protein Coding gene. GO annotations related to this gene include poly(A) RNA binding and binding. An important paralog of this gene is AQR. /// This gene was present in the common ancestor of animals and fungi. /// No disorders were found for ZNFX1 Gene.	ILMN_1745148	0.117055	0.445913	0.952334
HALLMARK_MTORC1_SIGNALING	ACLY	ATP citrate lyase is the primary enzyme responsible for the synthesis of cytosolic acetyl-CoA in many tissues. The enzyme is a tetramer (relative molecular weight approximately 440,000) of apparently identical subunits. It catalyzes the formation of acetyl-CoA and oxaloacetate from citrate and CoA with a concomitant hydrolysis of ATP to ADP and phosphate. The product, acetyl-CoA, serves several i…	ILMN_1749014	0.242532	0.161426	0.879651
HALLMARK_MTORC1_SIGNALING	ACTR3	The specific function of this gene has not yet been determined; however, the protein it encodes is known to be a major constituent of the ARP2/3 complex. This complex is located at the cell surface and is essential to cell shape and motility through lamellipodial actin assembly and protrusion. Three transcript variants encoding two different isoforms have been found for this gene. [provided by Re…	ILMN_1657153	0.485277	0.0387753	0.779823
HALLMARK_MTORC1_SIGNALING	ADD3	Adducins are heteromeric proteins composed of different subunits referred to as adducin alpha, beta and gamma. The three subunits are encoded by distinct genes and belong to a family of membrane skeletal proteins involved in the assembly of spectrin-actin network in erythrocytes and at sites of cell-cell contact in epithelial tissues. While adducins alpha and gamma are ubiquitously expressed, the…	ILMN_2311278	0.364496	0.108106	0.851357
HALLMARK_MTORC1_SIGNALING	ATP6V1D	This gene encodes a component of vacuolar ATPase (V-ATPase), a multisubunit enzyme that mediates acidification of eukaryotic intracellular organelles. V-ATPase dependent organelle acidification is necessary for such intracellular processes as protein sorting, zymogen activation, receptor-mediated endocytosis, and synaptic vesicle proton gradient generation. V-ATPase is composed of a cytosolic V1 …	ILMN_1797310	0.174161	0.141171	0.869901
HALLMARK_MTORC1_SIGNALING	BHLHE40	This gene encodes a basic helix-loop-helix protein expressed in various tissues. The encoded protein can interact with ARNTL or compete for E-box binding sites in the promoter of PER1 and repress CLOCK/ARNTL's transactivation of PER1. This gene is believed to be involved in the control of circadian rhythm and cell differentiation. [provided by RefSeq, Feb 2014] /// BHLHE40 (Basic Helix-Loop-Helix…	ILMN_1768534	0.1751	0.266453	0.918772
HALLMARK_MTORC1_SIGNALING	CCNG1	The eukaryotic cell cycle is governed by cyclin-dependent protein kinases (CDKs) whose activities are regulated by cyclins and CDK inhibitors. The protein encoded by this gene is a member of the cyclin family and contains the cyclin box. The encoded protein lacks the protein destabilizing (PEST) sequence that is present in other family members. Transcriptional activation of this gene can be induc…	ILMN_1694491	0.21495	0.145092	0.872151
HALLMARK_MTORC1_SIGNALING	CCT6A	The protein encoded by this gene is a molecular chaperone that is a member of the chaperonin containing TCP1 complex (CCT), also known as the TCP1 ring complex (TRiC). This complex consists of two identical stacked rings, each containing eight different proteins. Unfolded polypeptides enter the central cavity of the complex and are folded in an ATP-dependent manner. The complex folds various prot…	ILMN_1719611	0.326432	0.17226	0.881965
HALLMARK_MTORC1_SIGNALING	COPS5	The protein encoded by this gene is one of the eight subunits of COP9 signalosome, a highly conserved protein complex that functions as an important regulator in multiple signaling pathways. The structure and function of COP9 signalosome is similar to that of the 19S regulatory particle of 26S proteasome. COP9 signalosome has been shown to interact with SCF-type E3 ubiquitin ligases and act as a …	ILMN_1736002	0.211208	0.157657	0.878263
HALLMARK_MTORC1_SIGNALING	CYB5B	CYB5B (Cytochrome B5 Type B) is a Protein Coding gene. Among its related pathways are cytochrome P450. GO annotations related to this gene include heme binding and enzyme activator activity. An important paralog of this gene is CYB5A. /// Cytochrome b5 is a membrane bound hemoprotein which function as an electron carrier for several membrane bound oxygenases. /// This gene was present in the comm…	ILMN_1684321	0.19353	0.0697423	0.818149
HALLMARK_MTORC1_SIGNALING	CYP51A1	This gene encodes a member of the cytochrome P450 superfamily of enzymes. The cytochrome P450 proteins are monooxygenases which catalyze many reactions involved in drug metabolism and synthesis of cholesterol, steroids and other lipids. This endoplasmic reticulum protein participates in the synthesis of cholesterol by catalyzing the removal of the 14alpha-methyl group from lanosterol. Homologous …	ILMN_1664718	0.233767	0.241374	0.911459
HALLMARK_MTORC1_SIGNALING	DAPP1	DAPP1 (Dual Adaptor Of Phosphotyrosine And 3-Phosphoinositides) is a Protein Coding gene. Among its related pathways are Immune System and IL-2 Pathway. GO annotations related to this gene include phospholipid binding and phosphatidylinositol-3,4-bisphosphate binding. /// May act as a B-cell-associated adapter that regulates B-cell antigen receptor (BCR)-signaling downstream of PI3K. /// This gen…	ILMN_1664691	0.36899	0.0500376	0.801965
HALLMARK_MTORC1_SIGNALING	EEF1E1	This gene encodes a multifunctional protein that localizes to both the cytoplasm and nucleus. In the cytoplasm, the encoded protein is an auxiliary component of the macromolecular aminoacyl-tRNA synthase complex. However, its mouse homolog has been shown to translocate to the nucleus in response to DNA damage, and it plays a positive role in ATM/ATR-mediated p53 activation. Alternative splicing r…	ILMN_1725105	0.360379	0.000934349	0.474609
HALLMARK_MTORC1_SIGNALING	ELOVL5	This gene belongs to the ELO family. It is highly expressed in the adrenal gland and testis, and encodes a multi-pass membrane protein that is localized in the endoplasmic reticulum. This protein is involved in the elongation of long-chain polyunsaturated fatty acids. Mutations in this gene have been associated with spinocerebellar ataxia-38 (SCA38). Alternatively spliced transcript variants have…	ILMN_2174369	0.354359	0.0542209	0.805147
HALLMARK_MTORC1_SIGNALING	ELOVL6	Fatty acid elongases (EC 6.2.1.3), such as ELOVL6, use malonyl-CoA as a 2-carbon donor in the first and rate-limiting step of fatty acid elongation (Moon et al., 2001 [PubMed 11567032]).[supplied by OMIM, Mar 2008] /// ELOVL6 (ELOVL Fatty Acid Elongase 6) is a Protein Coding gene. Diseases associated with ELOVL6 include common bile duct disease. Among its related pathways are Metabolism and Regul…	ILMN_1700546	0.232384	0.0296916	0.757237
HALLMARK_MTORC1_SIGNALING	FADS1	The protein encoded by this gene is a member of the fatty acid desaturase (FADS) gene family. Desaturase enzymes regulate unsaturation of fatty acids through the introduction of double bonds between defined carbons of the fatty acyl chain. FADS family members are considered fusion products composed of an N-terminal cytochrome b5-like domain and a C-terminal multiple membrane-spanning desaturase p…	ILMN_1670134	0.152997	0.20424	0.89907
HALLMARK_MTORC1_SIGNALING	FAM129A	FAM129A (Family With Sequence Similarity 129 Member A) is a Protein Coding gene. An important paralog of this gene is FAM129C. /// Regulates phosphorylation of a number of proteins involved in translation regulation including EIF2A, EIF4EBP1 and RPS6KB1. May be involved in the endoplasmic reticulum stress response (By similarity). /// This gene was present in the common ancestor of chordates. ///…	ILMN_1810725	0.28615	0.130407	0.860799
HALLMARK_MTORC1_SIGNALING	FGL2	The protein encoded by this gene is a secreted protein that is similar to the beta- and gamma-chains of fibrinogen. The carboxyl-terminus of the encoded protein consists of the fibrinogen-related domains (FRED). The encoded protein forms a tetrameric complex which is stabilized by interchain disulfide bonds. This protein may play a role in physiologic functions at mucosal sites. [provided by RefS…	ILMN_1693009	0.450468	0.245506	0.913356
HALLMARK_MTORC1_SIGNALING	GCLC	Glutamate-cysteine ligase, also known as gamma-glutamylcysteine synthetase is the first rate-limiting enzyme of glutathione synthesis. The enzyme consists of two subunits, a heavy catalytic subunit and a light regulatory subunit. This locus encodes the catalytic subunit, while the regulatory subunit is derived from a different gene located on chromosome 1p22-p21. Mutations at this locus have been…	ILMN_1730575	0.241651	0.077342	0.829977
HALLMARK_MTORC1_SIGNALING	GLRX	This gene encodes a member of the glutaredoxin family. The encoded protein is a cytoplasmic enzyme catalyzing the reversible reduction of glutathione-protein mixed disulfides. This enzyme highly contributes to the antioxidant defense system. It is crucial for several signalling pathways by controlling the S-glutathionylation status of signalling mediators. It is involved in beta-amyloid toxicity …	ILMN_1737308	0.147564	0.273204	0.921122
HALLMARK_MTORC1_SIGNALING	GTF2H1	GTF2H1 (General Transcription Factor IIH Subunit 1) is a Protein Coding gene. Diseases associated with GTF2H1 include paget disease of bone 3 and frontotemporal dementia and/or amyotrophic lateral sclerosis 3. Among its related pathways are Gene Expression and HIV Life Cycle. GO annotations related to this gene include protein kinase activity and RNA polymerase II carboxy-terminal domain kinase a…	ILMN_2157957	0.386886	0.0209458	0.72623
HALLMARK_MTORC1_SIGNALING	HPRT1	The protein encoded by this gene is a transferase, which catalyzes conversion of hypoxanthine to inosine monophosphate and guanine to guanosine monophosphate via transfer of the 5-phosphoribosyl group from 5-phosphoribosyl 1-pyrophosphate. This enzyme plays a central role in the generation of purine nucleotides through the purine salvage pathway. Mutations in this gene result in Lesch-Nyhan syndr…	ILMN_1736940	0.228651	0.14414	0.870832
HALLMARK_MTORC1_SIGNALING	HSPD1	This gene encodes a member of the chaperonin family. The encoded mitochondrial protein may function as a signaling molecule in the innate immune system. This protein is essential for the folding and assembly of newly imported proteins in the mitochondria. This gene is adjacent to a related family member and the region between the 2 genes functions as a bidirectional promoter. Several pseudogenes …	ILMN_3219455	0.265324	0.168482	0.881965
HALLMARK_MTORC1_SIGNALING	IDI1	IDI1 encodes a peroxisomally-localized enzyme that catalyzes the interconversion of isopentenyl diphosphate (IPP) to its highly electrophilic isomer, dimethylallyl diphosphate (DMAPP), which are the substrates for the successive reaction that results in the synthesis of farnesyl diphosphate and, ultimately, cholesterol. It has been shown in peroxisomal deficiency diseases such as Zellweger syndro…	ILMN_1755075	0.387348	0.0247822	0.740211
HALLMARK_MTORC1_SIGNALING	IMMT	IMMT (Inner Membrane Mitochondrial Protein) is a Protein Coding gene. Diseases associated with IMMT include gracile syndrome and melanoma-associated retinopathy. GO annotations related to this gene include poly(A) RNA binding. /// Component of the MICOS complex, a large protein complex of the mitochondrial inner membrane that plays crucial roles in the maintenance of crista junctions, inner membr…	ILMN_1782579	0.32091	0.0653787	0.811974
HALLMARK_MTORC1_SIGNALING	LDHA	The protein encoded by this gene catalyzes the conversion of L-lactate and NAD to pyruvate and NADH in the final step of anaerobic glycolysis. The protein is found predominantly in muscle tissue and belongs to the lactate dehydrogenase family. Mutations in this gene have been linked to exertional myoglobinuria. Multiple transcript variants encoding different isoforms have been found for this gene…	ILMN_1807106	0.452624	0.0170188	0.708519
HALLMARK_MTORC1_SIGNALING	LDLR	The low density lipoprotein receptor (LDLR) gene family consists of cell surface proteins involved in receptor-mediated endocytosis of specific ligands. Low density lipoprotein (LDL) is normally bound at the cell membrane and taken into the cell ending up in lysosomes where the protein is degraded and the cholesterol is made available for repression of microsomal enzyme 3-hydroxy-3-methylglutaryl…	ILMN_2053415	0.159058	0.274809	0.921411
HALLMARK_MTORC1_SIGNALING	MCM2	The protein encoded by this gene is one of the highly conserved mini-chromosome maintenance proteins (MCM) that are involved in the initiation of eukaryotic genome replication. The hexameric protein complex formed by MCM proteins is a key component of the pre-replication complex (pre_RC) and may be involved in the formation of replication forks and in the recruitment of other DNA replication rela…	ILMN_1681503	0.172607	0.262983	0.917756
HALLMARK_MTORC1_SIGNALING	ME1	This gene encodes a cytosolic, NADP-dependent enzyme that generates NADPH for fatty acid biosynthesis. The activity of this enzyme, the reversible oxidative decarboxylation of malate, links the glycolytic and citric acid cycles. The regulation of expression for this gene is complex. Increased expression can result from elevated levels of thyroid hormones or by higher proportions of carbohydrates …	ILMN_1736042	0.226698	0.221087	0.907966
HALLMARK_MTORC1_SIGNALING	MTHFD2	This gene encodes a nuclear-encoded mitochondrial bifunctional enzyme with methylenetetrahydrofolate dehydrogenase and methenyltetrahydrofolate cyclohydrolase activities. The enzyme functions as a homodimer and is unique in its absolute requirement for magnesium and inorganic phosphate. Formation of the enzyme-magnesium complex allows binding of NAD. Alternative splicing results in two different …	ILMN_2405521	0.259555	0.167521	0.881627
HALLMARK_MTORC1_SIGNALING	MTHFD2L	MTHFD2L (Methylenetetrahydrofolate Dehydrogenase (NADP+ Dependent) 2-Like) is a Protein Coding gene. Among its related pathways are Metabolism and Metabolism of water-soluble vitamins and cofactors. GO annotations related to this gene include formate-tetrahydrofolate ligase activity and methylenetetrahydrofolate dehydrogenase (NADP+) activity. An important paralog of this gene is MTHFD2. /// This…	ILMN_1652434	0.289919	0.0165236	0.707513
HALLMARK_MTORC1_SIGNALING	NFIL3	The protein encoded by this gene is a transcriptional regulator that binds as a homodimer to activating transcription factor (ATF) sites in many cellular and viral promoters. The encoded protein represses PER1 and PER2 expression and therefore plays a role in the regulation of circadian rhythm. Three transcript variants encoding the same protein have been found for this gene. [provided by RefSeq,…	ILMN_1707312	0.340203	0.0142218	0.70687
HALLMARK_MTORC1_SIGNALING	NFYC	This gene encodes one subunit of a trimeric complex forming a highly conserved transcription factor that binds with high specificity to CCAAT motifs in the promoters of a variety of genes. The encoded protein, subunit C, forms a tight dimer with the B subunit, a prerequisite for subunit A association. The resulting trimer binds to DNA with high specificity and affinity. Subunits B and C each cont…	ILMN_1810488	0.144897	0.277076	0.921743
HALLMARK_MTORC1_SIGNALING	NUFIP1	This gene encodes a nuclear RNA binding protein that contains a C2H2 zinc finger motif and a nuclear localization signal. This protein is associated with the nuclear matrix in perichromatin fibrils and, in neurons, localizes to the cytoplasm in association with endoplasmic reticulum ribosomes. This protein interacts with the fragile X mental retardation protein (FMRP), the tumor suppressor protei…	ILMN_1813800	0.139189	0.22846	0.910227
HALLMARK_MTORC1_SIGNALING	PNO1	PNO1 (Partner Of NOB1 Homolog) is a Protein Coding gene. Among its related pathways are Gene Expression and rRNA processing. GO annotations related to this gene include nucleic acid binding and RNA binding. /// This gene was present in the common ancestor of eukaryotes. /// No disorders were found for PNO1 Gene.	ILMN_1753607	0.153783	0.269756	0.919984
HALLMARK_MTORC1_SIGNALING	PPA1	The protein encoded by this gene is a member of the inorganic pyrophosphatase (PPase) family. PPases catalyze the hydrolysis of pyrophosphate to inorganic phosphate, which is important for the phosphate metabolism of cells. Studies of a similar protein in bovine suggested a cytoplasmic localization of this enzyme. [provided by RefSeq, Jul 2008] /// PPA1 (Pyrophosphatase (Inorganic) 1) is a Protei…	ILMN_1805827	0.418754	0.00142215	0.498862
HALLMARK_MTORC1_SIGNALING	PSMA3	The proteasome is a multicatalytic proteinase complex with a highly ordered ring-shaped 20S core structure. The core structure is composed of 4 rings of 28 non-identical subunits; 2 rings are composed of 7 alpha subunits and 2 rings are composed of 7 beta subunits. Proteasomes are distributed throughout eukaryotic cells at a high concentration and cleave peptides in an ATP/ubiquitin-dependent pro…	ILMN_2387553	0.331977	0.0527193	0.802588
HALLMARK_MTORC1_SIGNALING	PSMA4	The proteasome is a multicatalytic proteinase complex with a highly ordered ring-shaped 20S core structure. The core structure is composed of 4 rings of 28 non-identical subunits; 2 rings are composed of 7 alpha subunits and 2 rings are composed of 7 beta subunits. Proteasomes are distributed throughout eukaryotic cells at a high concentration and cleave peptides in an ATP/ubiquitin-dependent pro…	ILMN_1682098	0.539685	0.00114949	0.483509
HALLMARK_MTORC1_SIGNALING	PSMC2	The 26S proteasome is a multicatalytic proteinase complex with a highly ordered structure composed of 2 complexes, a 20S core and a 19S regulator. The 20S core is composed of 4 rings of 28 non-identical subunits; 2 rings are composed of 7 alpha subunits and 2 rings are composed of 7 beta subunits. The 19S regulator is composed of a base, which contains 6 ATPase subunits and 2 non-ATPase subunits,…	ILMN_1768784	0.164061	0.202099	0.897975
HALLMARK_MTORC1_SIGNALING	PSMC6	The 26S proteasome is a multicatalytic proteinase complex with a highly ordered structure composed of 2 complexes, a 20S core and a 19S regulator. The 20S core is composed of 4 rings of 28 non-identical subunits; 2 rings are composed of 7 alpha subunits and 2 rings are composed of 7 beta subunits. The 19S regulator is composed of a base, which contains 6 ATPase subunits and 2 non-ATPase subunits,…	ILMN_1655316	0.363441	0.0435973	0.794133
HALLMARK_MTORC1_SIGNALING	PSMD12	The 26S proteasome is a multicatalytic proteinase complex with a highly ordered structure composed of 2 complexes, a 20S core and a 19S regulator. The 20S core is composed of 4 rings of 28 non-identical subunits; 2 rings are composed of 7 alpha subunits and 2 rings are composed of 7 beta subunits. The 19S regulator is composed of a base, which contains 6 ATPase subunits and 2 non-ATPase subunits,…	ILMN_2368971	0.489368	0.000834206	0.4581
HALLMARK_MTORC1_SIGNALING	PSMD14	This gene encodes a component of the 26S proteasome. The 26S proteasome is a large multiprotein complex that catalyzes the degradation of ubiquitinated intracellular proteins. The encoded protein is a component of the 19S regulatory cap complex of the 26S proteasome and mediates substrate deubiquitination. A pseudogene of this gene is also located on the long arm of chromosome 2. [provided by Ref…	ILMN_1737396	0.468834	0.00107725	0.483509
HALLMARK_MTORC1_SIGNALING	PSME3	The 26S proteasome is a multicatalytic proteinase complex with a highly ordered structure composed of 2 complexes, a 20S core and a 19S regulator. The 20S core is composed of 4 rings of 28 non-identical subunits; 2 rings are composed of 7 alpha subunits and 2 rings are composed of 7 beta subunits. The 19S regulator is composed of a base, which contains 6 ATPase subunits and 2 non-ATPase subunits,…	ILMN_1800975	0.308097	0.0161532	0.70687
HALLMARK_MTORC1_SIGNALING	RDH11	The protein encoded by this gene is an NADPH-dependent retinal reductase and a short-chain dehydrogenase/reductase. The encoded protein has no steroid dehydrogenase activity. [provided by RefSeq, Nov 2011] /// RDH11 (Retinol Dehydrogenase 11 (All-Trans/9-Cis/11-Cis)) is a Protein Coding gene. Diseases associated with RDH11 include retinal dystrophy, juvenile cataracts, and short stature syndrome …	ILMN_2128741	0.526754	0.00276861	0.592332
HALLMARK_MTORC1_SIGNALING	RIT1	This gene encodes a member of a subfamily of Ras-related GTPases. The encoded protein is involved in regulating p38 MAPK-dependent signaling cascades related to cellular stress. This protein also cooperates with nerve growth factor to promote neuronal development and regeneration. Alternate splicing results in multiple transcript variants. [provided by RefSeq, Feb 2012] /// RIT1 (Ras-Like Without…	ILMN_1656335	0.297866	0.0326848	0.764175
HALLMARK_MTORC1_SIGNALING	RRP9	This gene encodes a member of the WD-repeat protein family. The encoded protein is a component of the nucleolar small nuclear ribonucleoprotein particle (snoRNP) and is essential for 18s rRNA processing during ribosome synthesis. It contains seven WD domains required for nucleolar localization and specific interaction with the U3 small nucleolar RNA (U3 snoRNA). [provided by RefSeq, Oct 2012] ///…	ILMN_1689972	0.208529	0.130416	0.860799
HALLMARK_MTORC1_SIGNALING	SC5DL	This gene encodes an enzyme of cholesterol biosynthesis. The encoded protein catalyzes the conversion of lathosterol into 7-dehydrocholesterol. Mutations in this gene have been associated with lathosterolosis. Alternatively spliced transcript variants encoding the same protein have been described. [provided by RefSeq, Jul 2008] /// SC5D (Sterol-C5-Desaturase) is a Protein Coding gene. Diseases as…	ILMN_1677607	0.264915	0.098946	0.84542
HALLMARK_MTORC1_SIGNALING	SCD	This gene encodes an enzyme involved in fatty acid biosynthesis, primarily the synthesis of oleic acid. The protein belongs to the fatty acid desaturase family and is an integral membrane protein located in the endoplasmic reticulum. Transcripts of approximately 3.9 and 5.2 kb, differing only by alternative polyadenlyation signals, have been detected. A gene encoding a similar enzyme is located o…	ILMN_1689329	0.174004	0.172896	0.881965
HALLMARK_MTORC1_SIGNALING	SLC1A5	The SLC1A5 gene encodes a sodium-dependent neutral amino acid transporter that can act as a receptor for RD114/type D retrovirus (Larriba et al., 2001 [PubMed 11781704]).[supplied by OMIM, Jan 2011] /// SLC1A5 (Solute Carrier Family 1 Member 5) is a Protein Coding gene. Diseases associated with SLC1A5 include cystinuria. Among its related pathways are Transport of glucose and other sugars, bile s…	ILMN_1707720	0.348345	0.0256914	0.744653
HALLMARK_MTORC1_SIGNALING	SORD	Sorbitol dehydrogenase (SORD; EC 1.1.1.14) catalyzes the interconversion of polyols and their corresponding ketoses, and together with aldose reductase (ALDR1; MIM 103880), makes up the sorbitol pathway that is believed to play an important role in the development of diabetic complications (summarized by Carr and Markham, 1995 [PubMed 8535074]). The first reaction of the pathway (also called the …	ILMN_2285375	0.167253	0.159039	0.87905
HALLMARK_MTORC1_SIGNALING	SSR1	The signal sequence receptor (SSR) is a glycosylated endoplasmic reticulum (ER) membrane receptor associated with protein translocation across the ER membrane. The SSR consists of 2 subunits, a 34-kD glycoprotein encoded by this gene and a 22-kD glycoprotein. This gene generates several mRNA species as a result of complex alternative polyadenylation. This gene is unusual in that it utilizes array…	ILMN_1750693	0.159638	0.233792	0.911369
HALLMARK_MTORC1_SIGNALING	STARD4	Cholesterol homeostasis is regulated, at least in part, by sterol regulatory element (SRE)-binding proteins (e.g., SREBP1; MIM 184756) and by liver X receptors (e.g., LXRA; MIM 602423). Upon sterol depletion, LXRs are inactive and SREBPs are cleaved, after which they bind promoter SREs and activate genes involved in cholesterol biosynthesis and uptake. Sterol transport is mediated by vesicles or …	ILMN_1716224	0.207627	0.05977	0.805594
HALLMARK_MTORC1_SIGNALING	TBK1	The NF-kappa-B (NFKB) complex of proteins is inhibited by I-kappa-B (IKB) proteins, which inactivate NFKB by trapping it in the cytoplasm. Phosphorylation of serine residues on the IKB proteins by IKB kinases marks them for destruction via the ubiquitination pathway, thereby allowing activation and nuclear translocation of the NFKB complex. The protein encoded by this gene is similar to IKB kinas…	ILMN_1739967	0.390912	0.000598182	0.4581
HALLMARK_MTORC1_SIGNALING	TFRC	This gene encodes a cell surface receptor necessary for cellular iron uptake by the process of receptor-mediated endocytosis. This receptor is required for erythropoiesis and neurologic development. Multiple alternatively spliced variants have been identified. [provided by RefSeq, Sep 2015] /// TFRC (Transferrin Receptor) is a Protein Coding gene. Diseases associated with TFRC include combined t …	ILMN_1674243	0.17644	0.185743	0.887704
HALLMARK_MTORC1_SIGNALING	TPI1	This gene encodes an enzyme, consisting of two identical proteins, which catalyzes the isomerization of glyceraldehydes 3-phosphate (G3P) and dihydroxy-acetone phosphate (DHAP) in glycolysis and gluconeogenesis. Mutations in this gene are associated with triosephosphate isomerase deficiency. Pseudogenes have been identified on chromosomes 1, 4, 6 and 7. Alternative splicing results in multiple tr…	ILMN_1668861	0.288781	0.210704	0.902039
HALLMARK_MTORC1_SIGNALING	UFM1	UFM1 is a ubiquitin-like protein that is conjugated to target proteins by E1-like activating enzyme UBA5 (UBE1DC1; MIM 610552) and E2-like conjugating enzyme UFC1 (MIM 610554) in a manner analogous to ubiquitylation (see UBE2M; MIM 603173) (Komatsu et al., 2004 [PubMed 15071506]).[supplied by OMIM, Dec 2008] /// UFM1 (Ubiquitin Fold Modifier 1) is a Protein Coding gene. Diseases associated with U…	ILMN_2113074	0.240762	0.281373	0.922696
HALLMARK_MTORC1_SIGNALING	WARS	Aminoacyl-tRNA synthetases catalyze the aminoacylation of tRNA by their cognate amino acid. Because of their central role in linking amino acids with nucleotide triplets contained in tRNAs, aminoacyl-tRNA synthetases are thought to be among the first proteins that appeared in evolution. Two forms of tryptophanyl-tRNA synthetase exist, a cytoplasmic form, named WARS, and a mitochondrial form, name…	ILMN_1727271	0.583048	0.0173887	0.708519
HALLMARK_MTORC1_SIGNALING	XBP1	This gene encodes a transcription factor that regulates MHC class II genes by binding to a promoter element referred to as an X box. This gene product is a bZIP protein, which was also identified as a cellular transcription factor that binds to an enhancer in the promoter of the T cell leukemia virus type 1 promoter. It may increase expression of viral proteins by acting as the DNA binding partne…	ILMN_2365465	0.301258	0.0640196	0.811974
HALLMARK_TNFA_SIGNALING_VIA_NFKB	B4GALT1	This gene is one of seven beta-1,4-galactosyltransferase (beta4GalT) genes. They encode type II membrane-bound glycoproteins that appear to have exclusive specificity for the donor substrate UDP-galactose; all transfer galactose in a beta1,4 linkage to similar acceptor sugars: GlcNAc, Glc, and Xyl. Each beta4GalT has a distinct function in the biosynthesis of different glycoconjugates and sacchar…	ILMN_1766221	0.19816	0.264601	0.918039
HALLMARK_TNFA_SIGNALING_VIA_NFKB	BCL3	This gene is a proto-oncogene candidate. It is identified by its translocation into the immunoglobulin alpha-locus in some cases of B-cell leukemia. The protein encoded by this gene contains seven ankyrin repeats, which are most closely related to those found in I kappa B proteins. This protein functions as a transcriptional co-activator that activates through its association with NF-kappa B homo…	ILMN_1710514	0.377123	0.0903142	0.841907
HALLMARK_TNFA_SIGNALING_VIA_NFKB	BCL6	The protein encoded by this gene is a zinc finger transcription factor and contains an N-terminal POZ domain. This protein acts as a sequence-specific repressor of transcription, and has been shown to modulate the transcription of STAT-dependent IL-4 responses of B cells. This protein can interact with a variety of POZ-containing proteins that function as transcription corepressors. This gene is …	ILMN_1737314	0.444973	0.0135229	0.70687
HALLMARK_TNFA_SIGNALING_VIA_NFKB	BHLHE40	This gene encodes a basic helix-loop-helix protein expressed in various tissues. The encoded protein can interact with ARNTL or compete for E-box binding sites in the promoter of PER1 and repress CLOCK/ARNTL's transactivation of PER1. This gene is believed to be involved in the control of circadian rhythm and cell differentiation. [provided by RefSeq, Feb 2014] /// BHLHE40 (Basic Helix-Loop-Helix…	ILMN_1768534	0.1751	0.266453	0.918772
HALLMARK_TNFA_SIGNALING_VIA_NFKB	BIRC3	This gene encodes a member of the IAP family of proteins that inhibit apoptosis by binding to tumor necrosis factor receptor-associated factors TRAF1 and TRAF2, probably by interfering with activation of ICE-like proteases. The encoded protein inhibits apoptosis induced by serum deprivation but does not affect apoptosis resulting from exposure to menadione, a potent inducer of free radicals. It c…	ILMN_1681644	0.62053	0.0542777	0.805147
HALLMARK_TNFA_SIGNALING_VIA_NFKB	CCNL1	CCNL1 (Cyclin L1) is a Protein Coding gene. Diseases associated with CCNL1 include squamous cell carcinoma, head and neck. GO annotations related to this gene include protein kinase binding. An important paralog of this gene is CCNT2. /// Transcriptional regulator which participates in regulating the pre-mRNA splicing process. Seems to be involved in the regulation of RNA polymerase II (pol II). …	ILMN_1683129	0.477625	0.0251987	0.740211
HALLMARK_TNFA_SIGNALING_VIA_NFKB	CD69	This gene encodes a member of the calcium dependent lectin superfamily of type II transmembrane receptors. Expression of the encoded protein is induced upon activation of T lymphocytes, and may play a role in proliferation. Furthermore, the protein may act to transmit signals in natural killer cells and platelets. [provided by RefSeq, Aug 2011] /// CD69 (CD69 Molecule) is a Protein Coding gene. D…	ILMN_1651316	0.475169	0.0180773	0.713767
HALLMARK_TNFA_SIGNALING_VIA_NFKB	CD80	The protein encoded by this gene is a membrane receptor that is activated by the binding of CD28 or CTLA-4. The activated protein induces T-cell proliferation and cytokine production. This protein can act as a receptor for adenovirus subgroup B and may play a role in lupus neuropathy. [provided by RefSeq, Aug 2011] /// CD80 (CD80 Molecule) is a Protein Coding gene. Diseases associated with CD80 i…	ILMN_1716736	0.270683	0.0492345	0.801499
HALLMARK_TNFA_SIGNALING_VIA_NFKB	CXCL10	This antimicrobial gene encodes a chemokine of the CXC subfamily and ligand for the receptor CXCR3. Binding of this protein to CXCR3 results in pleiotropic effects, including stimulation of monocytes, natural killer and T-cell migration, and modulation of adhesion molecule expression. [provided by RefSeq, Sep 2014] /// CXCL10 (C-X-C Motif Chemokine Ligand 10) is a Protein Coding gene. Diseases as…	ILMN_1791759	1.16704	0.0336785	0.764175
HALLMARK_TNFA_SIGNALING_VIA_NFKB	CXCL11	Chemokines are a group of small (approximately 8 to 14 kD), mostly basic, structurally related molecules that regulate cell trafficking of various types of leukocytes through interactions with a subset of 7-transmembrane, G protein-coupled receptors. Chemokines also play fundamental roles in the development, homeostasis, and function of the immune system, and they have effects on cells of the cen…	ILMN_2067890	0.3691	0.0382934	0.777844
HALLMARK_TNFA_SIGNALING_VIA_NFKB	CXCL2	This antimicrobial gene is part of a chemokine superfamily that encodes secreted proteins involved in immunoregulatory and inflammatory processes. The superfamily is divided into four subfamilies based on the arrangement of the N-terminal cysteine residues of the mature peptide. This chemokine, a member of the CXC subfamily, is expressed at sites of inflammation and may suppress hematopoietic pro…	ILMN_1682636	0.372023	0.232984	0.911338
HALLMARK_TNFA_SIGNALING_VIA_NFKB	DRAM1	This gene is regulated as part of the p53 tumor suppressor pathway. The gene encodes a lysosomal membrane protein that is required for the induction of autophagy by the pathway. Decreased transcriptional expression of this gene is associated with various tumors. This gene has a pseudogene on chromosome 4. [provided by RefSeq, Jul 2008] /// DRAM1 (DNA Damage Regulated Autophagy Modulator 1) is a P…	ILMN_1669376	0.412966	0.0208361	0.72623
HALLMARK_TNFA_SIGNALING_VIA_NFKB	DUSP5	The protein encoded by this gene is a member of the dual specificity protein phosphatase subfamily. These phosphatases inactivate their target kinases by dephosphorylating both the phosphoserine/threonine and phosphotyrosine residues. They negatively regulate members of the mitogen-activated protein (MAP) kinase superfamily (MAPK/ERK, SAPK/JNK, p38), which are associated with cellular proliferati…	ILMN_1656501	0.448908	0.0069096	0.676937
HALLMARK_TNFA_SIGNALING_VIA_NFKB	EDN1	This gene encodes a preproprotein that is proteolytically processed to generate a secreted peptide that belongs to the endothelin/sarafotoxin family. This peptide is a potent vasoconstrictor and its cognate receptors are therapeutic targets in the treatment of pulmonary arterial hypertension. Aberrant expression of this gene may promote tumorigenesis. Alternative splicing results in multiple tran…	ILMN_1682775	0.219364	0.139147	0.868656
HALLMARK_TNFA_SIGNALING_VIA_NFKB	EGR2	The protein encoded by this gene is a transcription factor with three tandem C2H2-type zinc fingers. Defects in this gene are associated with Charcot-Marie-Tooth disease type 1D (CMT1D), Charcot-Marie-Tooth disease type 4E (CMT4E), and with Dejerine-Sottas syndrome (DSS). Multiple transcript variants encoding two different isoforms have been found for this gene. [provided by RefSeq, Oct 2008] ///…	ILMN_1743199	0.570703	0.0125556	0.699015
HALLMARK_TNFA_SIGNALING_VIA_NFKB	F2RL1	Coagulation factor II (thrombin) receptor-like 1 (F2RL1) is a member of the large family of 7-transmembrane-region receptors that couple to guanosine-nucleotide-binding proteins. F2RL1 is also a member of the protease-activated receptor family. It is activated by trypsin, but not by thrombin. It is activated by proteolytic cleavage of its extracellular amino terminus. The new amino terminus funct…	ILMN_2041190	0.215655	0.0574324	0.805147
HALLMARK_TNFA_SIGNALING_VIA_NFKB	FOSL1	The Fos gene family consists of 4 members: FOS, FOSB, FOSL1, and FOSL2. These genes encode leucine zipper proteins that can dimerize with proteins of the JUN family, thereby forming the transcription factor complex AP-1. As such, the FOS proteins have been implicated as regulators of cell proliferation, differentiation, and transformation. Several transcript variants encoding different isoforms h…	ILMN_1771841	0.234947	0.0458566	0.79636
HALLMARK_TNFA_SIGNALING_VIA_NFKB	GADD45A	This gene is a member of a group of genes whose transcript levels are increased following stressful growth arrest conditions and treatment with DNA-damaging agents. The protein encoded by this gene responds to environmental stresses by mediating activation of the p38/JNK pathway via MTK1/MEKK4 kinase. The DNA damage-induced transcription of this gene is mediated by both p53-dependent and -indepen…	ILMN_2052208	0.247644	0.088563	0.841907
HALLMARK_TNFA_SIGNALING_VIA_NFKB	GCH1	This gene encodes a member of the GTP cyclohydrolase family. The encoded protein is the first and rate-limiting enzyme in tetrahydrobiopterin (BH4) biosynthesis, catalyzing the conversion of GTP into 7,8-dihydroneopterin triphosphate. BH4 is an essential cofactor required by aromatic amino acid hydroxylases as well as nitric oxide synthases. Mutations in this gene are associated with malignant hy…	ILMN_1812759	0.482197	0.00909697	0.69578
HALLMARK_TNFA_SIGNALING_VIA_NFKB	ICAM1	This gene encodes a cell surface glycoprotein which is typically expressed on endothelial cells and cells of the immune system. It binds to integrins of type CD11a / CD18, or CD11b / CD18 and is also exploited by Rhinovirus as a receptor. [provided by RefSeq, Jul 2008] /// ICAM1 (Intercellular Adhesion Molecule 1) is a Protein Coding gene. Diseases associated with ICAM1 include malaria and leukos…	ILMN_1812226	0.345496	0.154326	0.874485
HALLMARK_TNFA_SIGNALING_VIA_NFKB	ID2	The protein encoded by this gene belongs to the inhibitor of DNA binding family, members of which are transcriptional regulators that contain a helix-loop-helix (HLH) domain but not a basic domain. Members of the inhibitor of DNA binding family inhibit the functions of basic helix-loop-helix transcription factors in a dominant-negative manner by suppressing their heterodimerization partners throu…	ILMN_2086095	0.306052	0.0869791	0.839784
HALLMARK_TNFA_SIGNALING_VIA_NFKB	IER5	This gene encodes a protein that is similar to other immediate early response proteins. In the mouse, a similar gene may play an important role in mediating the cellular response to mitogenic signals. Studies in rats found the expression of a similar gene to be increased after waking and sleep deprivation. [provided by RefSeq, Jul 2008] /// IER5 (Immediate Early Response 5) is a Protein Coding ge…	ILMN_1721833	0.209435	0.119895	0.857926
HALLMARK_TNFA_SIGNALING_VIA_NFKB	IFIH1	DEAD box proteins, characterized by the conserved motif Asp-Glu-Ala-Asp (DEAD), are putative RNA helicases. They are implicated in a number of cellular processes involving alteration of RNA secondary structure such as translation initiation, nuclear and mitochondrial splicing, and ribosome and spliceosome assembly. Based on their distribution patterns, some members of this family are believed to …	ILMN_1781373	0.601022	0.00788716	0.693058
HALLMARK_TNFA_SIGNALING_VIA_NFKB	JUNB	JUNB (Jun B Proto-Oncogene) is a Protein Coding gene. Diseases associated with JUNB include anaplastic large cell lymphoma and fumarate hydratase deficiency. Among its related pathways are Gene Expression and Signaling by GPCR. GO annotations related to this gene include transcription factor activity, sequence-specific DNA binding and transcription factor binding. An important paralog of this gen…	ILMN_2086077	0.314271	0.232951	0.911338
HALLMARK_TNFA_SIGNALING_VIA_NFKB	KLF9	The protein encoded by this gene is a transcription factor that binds to GC box elements located in the promoter. Binding of the encoded protein to a single GC box inhibits mRNA expression while binding to tandemly repeated GC box elements activates transcription. [provided by RefSeq, Jul 2008] /// KLF9 (Kruppel-Like Factor 9) is a Protein Coding gene. Diseases associated with KLF9 include endome…	ILMN_1778523	0.230749	0.123714	0.85836
HALLMARK_TNFA_SIGNALING_VIA_NFKB	LDLR	The low density lipoprotein receptor (LDLR) gene family consists of cell surface proteins involved in receptor-mediated endocytosis of specific ligands. Low density lipoprotein (LDL) is normally bound at the cell membrane and taken into the cell ending up in lysosomes where the protein is degraded and the cholesterol is made available for repression of microsomal enzyme 3-hydroxy-3-methylglutaryl…	ILMN_2053415	0.159058	0.274809	0.921411
HALLMARK_TNFA_SIGNALING_VIA_NFKB	LITAF	Lipopolysaccharide is a potent stimulator of monocytes and macrophages, causing secretion of tumor necrosis factor-alpha (TNF-alpha) and other inflammatory mediators. This gene encodes lipopolysaccharide-induced TNF-alpha factor, which is a DNA-binding protein and can mediate the TNF-alpha expression by direct binding to the promoter region of the TNF-alpha gene. The transcription of this gene is…	ILMN_1713934	0.252232	0.0672699	0.81349
HALLMARK_TNFA_SIGNALING_VIA_NFKB	MAP3K8	This gene is an oncogene that encodes a member of the serine/threonine protein kinase family. The encoded protein localizes to the cytoplasm and can activate both the MAP kinase and JNK kinase pathways. This protein was shown to activate IkappaB kinases, and thus induce the nuclear production of NF-kappaB. This protein was also found to promote the production of TNF-alpha and IL-2 during T lympho…	ILMN_1741159	0.21647	0.206016	0.899879
HALLMARK_TNFA_SIGNALING_VIA_NFKB	MCL1	This gene encodes an anti-apoptotic protein, which is a member of the Bcl-2 family. Alternative splicing results in multiple transcript variants. The longest gene product (isoform 1) enhances cell survival by inhibiting apoptosis while the alternatively spliced shorter gene products (isoform 2 and isoform 3) promote apoptosis and are death-inducing. [provided by RefSeq, Oct 2010] /// MCL1 (Myeloi…	ILMN_1756806	0.349119	0.241581	0.911459
HALLMARK_TNFA_SIGNALING_VIA_NFKB	MYC	The protein encoded by this gene is a multifunctional, nuclear phosphoprotein that plays a role in cell cycle progression, apoptosis and cellular transformation. It functions as a transcription factor that regulates transcription of specific target genes. Mutations, overexpression, rearrangement and translocation of this gene have been associated with a variety of hematopoietic tumors, leukemias …	ILMN_2110908	0.244697	0.197642	0.896881
HALLMARK_TNFA_SIGNALING_VIA_NFKB	NFE2L2	This gene encodes a transcription factor which is a member of a small family of basic leucine zipper (bZIP) proteins. The encoded transcription factor regulates genes which contain antioxidant response elements (ARE) in their promoters; many of these genes encode proteins involved in response to injury and inflammation which includes the production of free radicals. Multiple transcript variants e…	ILMN_1790909	0.80041	4.03551e-05	0.318287
HALLMARK_TNFA_SIGNALING_VIA_NFKB	NFIL3	The protein encoded by this gene is a transcriptional regulator that binds as a homodimer to activating transcription factor (ATF) sites in many cellular and viral promoters. The encoded protein represses PER1 and PER2 expression and therefore plays a role in the regulation of circadian rhythm. Three transcript variants encoding the same protein have been found for this gene. [provided by RefSeq,…	ILMN_1707312	0.340203	0.0142218	0.70687
HALLMARK_TNFA_SIGNALING_VIA_NFKB	NFKBIA	This gene encodes a member of the NF-kappa-B inhibitor family, which contain multiple ankrin repeat domains. The encoded protein interacts with REL dimers to inhibit NF-kappa-B/REL complexes which are involved in inflammatory responses. The encoded protein moves between the cytoplasm and the nucleus via a nuclear localization signal and CRM1-mediated nuclear export. Mutations in this gene have be…	ILMN_1773154	0.179052	0.264493	0.918039
HALLMARK_TNFA_SIGNALING_VIA_NFKB	PDLIM5	This gene encodes a member of a family of proteins that possess a 100-amino acid PDZ domain at the N terminus and one to three LIM domains at the C-terminus. This family member functions as a scaffold protein that tethers protein kinases to the Z-disk in striated muscles. It is thought to function in cardiomyocyte expansion and in restraining postsynaptic growth of excitatory synapses. Alternativ…	ILMN_3239135	0.346402	0.125754	0.859977
HALLMARK_TNFA_SIGNALING_VIA_NFKB	PTGER4	The protein encoded by this gene is a member of the G-protein coupled receptor family. This protein is one of four receptors identified for prostaglandin E2 (PGE2). This receptor can activate T-cell factor signaling. It has been shown to mediate PGE2 induced expression of early growth response 1 (EGR1), regulate the level and stability of cyclooxygenase-2 mRNA, and lead to the phosphorylation of …	ILMN_1795930	0.261749	0.0636418	0.811974
HALLMARK_TNFA_SIGNALING_VIA_NFKB	RCAN1	The protein encoded by this gene interacts with calcineurin A and inhibits calcineurin-dependent signaling pathways, possibly affecting central nervous system development. This gene is located in the minimal candidate region for the Down syndrome phenotype, and is overexpressed in the brain of Down syndrome fetuses. Chronic overexpression of this gene may lead to neurofibrillary tangles such as t…	ILMN_2367239	0.18647	0.179684	0.884275
HALLMARK_TNFA_SIGNALING_VIA_NFKB	REL	This gene encodes a protein that belongs to the Rel homology domain/immunoglobulin-like fold, plexin, transcription factor (RHD/IPT) family. Members of this family regulate genes involved in apoptosis, inflammation, the immune response, and oncogenic processes. This proto-oncogene plays a role in the survival and proliferation of B lymphocytes. Mutation or amplification of this gene is associated…	ILMN_1766085	0.420881	0.0725848	0.822516
HALLMARK_TNFA_SIGNALING_VIA_NFKB	RIPK2	This gene encodes a member of the receptor-interacting protein (RIP) family of serine/threonine protein kinases. The encoded protein contains a C-terminal caspase activation and recruitment domain (CARD), and is a component of signaling complexes in both the innate and adaptive immune pathways. It is a potent activator of NF-kappaB and inducer of apoptosis in response to various stimuli. [provide…	ILMN_1758939	0.4765	0.0248307	0.740211
HALLMARK_TNFA_SIGNALING_VIA_NFKB	RNF19B	This gene encodes a multi-pass membrane protein containing two RING-type and one IBR-type zinc finger motifs. The encoded protin is an E3 ubiquitin-protein ligase that plays a role in the cytotoxic effects of natural killer (NK) cells. Alternative splicing results in multiple transcript variants. There are pseudogenes for this gene on chromosomes X and Y in a possible pseudoautosomal region. [pro…	ILMN_1682081	0.279352	0.283047	0.923681
HALLMARK_TNFA_SIGNALING_VIA_NFKB	SAT1	The protein encoded by this gene belongs to the acetyltransferase family, and is a rate-limiting enzyme in the catabolic pathway of polyamine metabolism. It catalyzes the acetylation of spermidine and spermine, and is involved in the regulation of the intracellular concentration of polyamines and their transport out of cells. Defects in this gene are associated with keratosis follicularis spinulo…	ILMN_1753342	0.142868	0.247874	0.913837
HALLMARK_TNFA_SIGNALING_VIA_NFKB	SDC4	The protein encoded by this gene is a transmembrane (type I) heparan sulfate proteoglycan that functions as a receptor in intracellular signaling. The encoded protein is found as a homodimer and is a member of the syndecan proteoglycan family. This gene is found on chromosome 20, while a pseudogene has been found on chromosome 22. [provided by RefSeq, Jul 2008] /// SDC4 (Syndecan 4) is a Protein …	ILMN_1663042	0.197284	0.148946	0.874247
HALLMARK_TNFA_SIGNALING_VIA_NFKB	SOD2	This gene is a member of the iron/manganese superoxide dismutase family. It encodes a mitochondrial protein that forms a homotetramer and binds one manganese ion per subunit. This protein binds to the superoxide byproducts of oxidative phosphorylation and converts them to hydrogen peroxide and diatomic oxygen. Mutations in this gene have been associated with idiopathic cardiomyopathy (IDC), prema…	ILMN_1792922	0.445628	0.193745	0.894833
HALLMARK_TNFA_SIGNALING_VIA_NFKB	SPSB1	SPSB1 (SplA/Ryanodine Receptor Domain And SOCS Box Containing 1) is a Protein Coding gene. Among its related pathways are Immune System and Antigen processing- Ubiquitination and Proteasome degradation. An important paralog of this gene is SPSB2. /// Probable substrate recognition component of a SCF-like ECS (Elongin BC-CUL2/5-SOCS-box protein) E3 ubiquitin-protein ligase complex which mediates t…	ILMN_1714170	0.189339	0.173238	0.881965
HALLMARK_TNFA_SIGNALING_VIA_NFKB	STAT5A	The protein encoded by this gene is a member of the STAT family of transcription factors. In response to cytokines and growth factors, STAT family members are phosphorylated by the receptor associated kinases, and then form homo- or heterodimers that translocate to the cell nucleus where they act as transcription activators. This protein is activated by, and mediates the responses of many cell li…	ILMN_1753547	0.513591	0.00602368	0.667008
HALLMARK_TNFA_SIGNALING_VIA_NFKB	TANK	The TRAF (tumor necrosis factor receptor-associated factor) family of proteins associate with and transduce signals from members of the tumor necrosis factor receptor superfamily. The protein encoded by this gene is found in the cytoplasm and can bind to TRAF1, TRAF2, or TRAF3, thereby inhibiting TRAF function by sequestering the TRAFs in a latent state in the cytoplasm. For example, the protein …	ILMN_2292387	0.288932	0.195606	0.89597
HALLMARK_TNFA_SIGNALING_VIA_NFKB	TAP1	The membrane-associated protein encoded by this gene is a member of the superfamily of ATP-binding cassette (ABC) transporters. ABC proteins transport various molecules across extra- and intra-cellular membranes. ABC genes are divided into seven distinct subfamilies (ABC1, MDR/TAP, MRP, ALD, OABP, GCN20, White). This protein is a member of the MDR/TAP subfamily. Members of the MDR/TAP subfamily a…	ILMN_1751079	0.286018	0.141821	0.869946
HALLMARK_TNFA_SIGNALING_VIA_NFKB	TNF	This gene encodes a multifunctional proinflammatory cytokine that belongs to the tumor necrosis factor (TNF) superfamily. This cytokine is mainly secreted by macrophages. It can bind to, and thus functions through its receptors TNFRSF1A/TNFR1 and TNFRSF1B/TNFBR. This cytokine is involved in the regulation of a wide spectrum of biological processes including cell proliferation, differentiation, ap…	ILMN_1728106	0.381737	0.0951257	0.842176
HALLMARK_TNFA_SIGNALING_VIA_NFKB	TNFAIP2	This gene was identified as a gene whose expression can be induced by the tumor necrosis factor alpha (TNF) in umbilical vein endothelial cells. The expression of this gene was shown to be induced by retinoic acid in a cell line expressing a oncogenic version of the retinoic acid receptor alpha fusion protein, which suggested that this gene may be a retinoic acid target gene in acute promyelocyti…	ILMN_1727689	0.434532	0.0118504	0.69578
HALLMARK_TNFA_SIGNALING_VIA_NFKB	TNFAIP6	The protein encoded by this gene is a secretory protein that contains a hyaluronan-binding domain, and thus is a member of the hyaluronan-binding protein family. The hyaluronan-binding domain is known to be involved in extracellular matrix stability and cell migration. This protein has been shown to form a stable complex with inter-alpha-inhibitor (I alpha I), and thus enhance the serine protease…	ILMN_1785732	0.530012	0.175437	0.881965
HALLMARK_TNFA_SIGNALING_VIA_NFKB	YRDC	YRDC (YrdC N6-Threonylcarbamoyltransferase Domain Containing) is a Protein Coding gene. GO annotations related to this gene include double-stranded RNA binding. /// May regulate the activity of some transporters. /// This gene was present in the common ancestor of eukaryotes. /// No disorders were found for YRDC Gene.	ILMN_1736008	0.540808	0.038478	0.778289
HALLMARK_TNFA_SIGNALING_VIA_NFKB	ZBTB10	ZBTB10 (Zinc Finger And BTB Domain Containing 10) is a Protein Coding gene. An important paralog of this gene is ENSG00000254553. /// May be involved in transcriptional regulation. /// This gene was present in the common ancestor of chordates. /// No disorders were found for ZBTB10 Gene.	ILMN_1673222	0.202496	0.0617369	0.808903
