# Supplementary material for: Integrated systems approach defines the antiviral pathways conferring protection by the RV144 HIV vaccine
Source: Nat Commun. 2019 Feb 20;10:863. doi: 10.1038/s41467-019-08854-2 (PMC6382801; doi:10.1038/s41467-019-08854-2)
Supplement: Supplementary file 6 — Supplementary Data 3 [file 41467_2019_8854_MOESM6_ESM.xlsx]

## Sheet: SupplementaryData3
	GSEA: VACCINE-PLACEBO
NAME	NES	FDR q-val	LEADING_EDGE	Genes common with the representative geneset
TNFa signaling via NF-kB
MONOCYTES	1.24747	0.20072	NFE2L2,FCGR1B,FCGR1A,SNX10,C11orf75,TBK1,P2RX7,PSMD12,GBP1,EIF5A,BAZ1A,SERINC1,PRF1,ACSL4,ANXA7,PTPN11,RAPGEF2,RDH11,KCNQ1,ROCK1,NFE2L3,SDF2,SDPR,SLC30A1,IFIH1,SAR1B,MITF,P2RY6,TNFAIP2,WTAP,SMARCA5,EGR2,TLR4,BCL6,PSME3,PABPC1,PSTPIP2,COPB1,WARS,SSBP1,ANXA1,GOLPH3,HIF1A,DRAM1,GTF2H1,ZNF207,UBE2H,RIPK2,SLC1A5,WBP2,SRSF1,SLC39A8,CA2,SLC35A5,EXOC5,UBE2B,CASP1,RIT1,TARS,CXCL10,CAPZA2,BCAP31,TM9SF2,ENT…	NFE2L2,FCGR1A,TBK1,PSMD12,RDH11,IFIH1,TNFAIP2,EGR2,BCL6,PSME3,WARS,HIF1A,DRAM1,GTF2H1,RIPK2,SLC1A5,CASP1,RIT1,CXCL10,CXCL11,YRDC,ACTR3,NCOA3,FOSL1,PSMA3,LITAF,REL,GCLC,BCL3,TNF,IER5,PDLIM5,STAT3,HLA-DRB1,PTPN1,EDN1,ATP6V1D,HLA-G,SDC4,ICAM1,MTHFD2,SCD,TNFAIP6,RCAN1,SOD2,TANK,ME1,CXCL2,RSAD2,CYP51A1,MCL1,SAT1,NFKBIA,BHLHE40,GLRX,LDLR,NFYC,RNF19B,HLA-B
PID_NFKAPPAB_ATYPICAL_PATHWAY	1.21487	0.393	REL,PIK3CA,BCL3,NFKBIA	REL,BCL3,NFKBIA
V$NFKB_Q6	1.10393	0.651146	CXCL9,PLXDC2,PABPC1,RSF1,IL2RA,SLC39A7,EBF1,SLAMF8,ELOVL6,TOMM20,CXCL10,SEC14L2,G3BP1,P2RY10,REL,RBPJ,BFSP1,SPIB,BCL3,CTAGE4,ILK,LUC7L3,RAP2C,ZNF423,TNFSF15,IER5,SLC50A1,CDC42SE1,PDE3B,EP300,ICAM1,NLK,MAML2,AHSA2,NDRG2,KCNT2,TIAL1,TANK,MAP3K8,XKR8,SOX10,IFNB1,CXCL2,DAP3,BAZ2B,CACNA1E,NFKBIA,BHLHE40,PAPPA,CXCR5,ACTR1A,MED1,SCAMP1,LMO4	CXCL10,REL,BCL3,IER5,ICAM1,TANK,MAP3K8,CXCL2,NFKBIA,BHLHE40
TGGAAA_V$NFAT_Q4_01	1.07886	0.698957	GABPB2,PRF1,UBD,RDH11,AUTS2,PPP2R5E,BZW2,ABCB7,LAP3,C1GALT1C1,ZNF430,DDX17,IFNG,MITF,PTPRO,CDK11A,CDK11B,UTP18,POFUT1,VAMP5,EGR2,C21orf91,BCL6,NFIL3,SSTR5,CTHRC1,CDK2AP1,FHL3,MBNL1,APBA1,WARS,KCNA5,LOC728175,F9,CDC5L,SPA17,HIF1A,RASGRP3,RIBC1,KRT14,UBE2H,IL18R1,KCTD6,SLC39A7,EBF1,NKX2-2,ENPP2,SEPHS2,CEP120,UBE2B,RIT1,HAUS3,ASPN,MDH1,CXCL10,ZNF431,KCNJ8,BCAP31,FHL5,NUFIP2,C4orf32,EHD4,CD74,SMCR7L,…	EGR2,BCL6,NFIL3,CXCL10,ZBTB10,ID2,GADD45A,TNF,PDLIM5,SDC4,ICAM1,RCAN1,MAP3K8,NFKBIA,BHLHE40
TATAAA_V$TATA_01	1.0685	0.703687	CPNE3,PPP2R5E,TLK1,SLC30A1,IFNG,MITF,POFUT1,IRS1,RBMS1,EGR2,BCL6,NFIL3,CTHRC1,FAM89A,CYSLTR1,KRT76,CD69,ANXA1,MYOC,RASGRP3,KRT14,UBE2H,ZZZ3,PHF20L1,NPPC,MYCT1,ENPP2,CA2,UBE2B,RIT1,PA2G4,COL1A1,RRH,ACTR3,SLC2A4,PPP2R1B,KIAA0020,PURA,LYPD1,IL2,STAG2,DDIT4L,ZBTB10,ACTN2,MMP8,HOMER2,ATXN7L1,CITED2,HIST1H2BG,C2orf61,BRAF,SRSF3,FAM122A,KIRREL2,CLRN1,PCGF5,PDLIM3,OSBPL8,ID2,DIS3L,UTRN,TNMD,TCF12,HIST1H4…	EGR2,BCL6,NFIL3,CD69,ZBTB10,ID2,TNF,EDN1,ICAM1,TANK,MYC,JUNB,NFKBIA,RNF19B
AACTTT_UNKNOWN	1.01499	0.751314	TBK1,ACSL4,SEP15,MYL12A,AUTS2,SDF2,C3orf58,TLK1,SDPR,C14orf166,DDX17,UVRAG,GCH1,MITF,UTP18,PLXDC2,RBMS1,EGR2,C21orf91,HAT1,BCL6,CDK2AP1,SP4,POU3F1,PABPC1,MBNL1,APBA1,MB21D2,GNAI1,CD69,ZFHX4,HIF1A,DUS4L,IL18R1,EBF1,GNA13,SRSF1,NKX2-2,ENPP2,TGM4,ELOVL4,SCARA5,RIT1,EIF1AX,DZIP1,ZNF431,ARHGEF7,FAM13C,KCNJ8,TXLNG2P,BCAP31,NUP54,ACTR3,EHD4,SMCR7L,SAP30,CD40LG,IQGAP2,NCOA3,SLC2A4,FOSL1,CDH5,CD274,PPP2CB…	GCH1,EGR2,BCL6,CD69,FOSL1,F2RL1,REL,ID2,TNF,SDC4,MYC,NFKBIA,BHLHE40,RNF19B
Interferon-gamma signaling
REACTOME_INTERFERON_GAMMA_SIGNALING	2.2196	0.00104351	FCGR1B,FCGR1A,SP100,GBP5,GBP1,GBP2,STAT1,IFNG,HLA-DPB1,GBP4,JAK2,HLA-DPA1,HLA-DRB1,PTPN1,HLA-G,ICAM1,HLA-DRB5,CAMK2D,IRF9,PIAS1,IRF2,SOCS1,HLA-B,IRF8,GBP6,HLA-DQA2	FCGR1A,STAT1,GBP4,JAK2,HLA-DRB1,PTPN1,HLA-G,ICAM1,IRF9,IRF2,SOCS1,HLA-B,IRF8,GBP6
REACTOME_CYTOKINE_SIGNALING_IN_IMMUNE_SYSTEM	1.98418	0.0116388	FCGR1B,FCGR1A,SP100,GBP5,GBP1,GBP2,IL3,STAT1,STAT5A,IFNG,KPNA3,IRS1,HLA-DPB1,NUP188,GBP4,IL2RA,RIPK2,CASP1,NUP54,JAK2,EIF4A3,IL5,SOS1,PELI2,CBL,IL2,KPNB1,NUP153,USP18,PIK3CA,CSF2RA,PLCG1,SOCS2,RNASEL,NRAS,HLA-DPA1,NOD1,IRAK1,NUPL1,STAT3,IL6R,YWHAB,HLA-DRB1,PTPN1,MAPK1,HLA-G,BLNK,ARIH1,ICAM1,CSF2RB,NUP88,PTK2B,HLA-DRB5,IL2RG,CAMK2D,MAP3K8,CISH,IFNA5,MAP2K1,IFNB1,IRF9,IFNAR1,GH2,PIAS1,IRF2,SOCS1,IF…	FCGR1A,GBP2,STAT1,IFNG,GBP4,IL2RA,RIPK2,CASP1,JAK2,IL2,USP18,NOD1,STAT3,HLA-DRB1,PTPN1,HLA-G,ICAM1,CSF2RB,IL2RG,IRF9,IRF2,SOCS1,IFNAR2,HLA-B,IRF8,MAP3K7,GBP6,IL2RB,HLA-DQA1
REACTOME_IMMUNE_SYSTEM	1.49039	0.15899	PSMA5,FCGR1B,FCGR1A,SP100,GBP5,TBK1,P2RX7,ANAPC10,PSMD12,GBP1,GBP2,PSMD14,PSMA4,IL3,PPP2R5E,STAT1,STAT5A,IFIH1,SAR1B,CDC27,IFNG,KPNA3,IRS1,TLR4,HLA-DPB1,NUP188,GBP4,RASGRP3,IL2RA,UBE2H,RIPK2,PSMA2,KIF3C,UBE2B,CASP1,BCL2,CAPZA2,RNF125,NUP54,CD74,JAK2,EIF4A3,CD40LG,KIR3DL1,AKT2,PSMC6,IL5,CD274,CD80,PPP2CB,CTSB,SOS1,KIF18A,PPP2R1B,PELI2,CBL,PSMA3,CD226,BIRC3,RPS6KA5,MAPK7,LNPEP,KIR3DL2,TLR1,IL2,KPNB…	FCGR1A,GBP2,STAT1,STAT5A,IFIH1,IFNG,GBP4,IL2RA,RIPK2,PSMA2,CASP1,CD74,JAK2,CD40LG,CD274,CD80,PSMA3,BIRC3,TLR1,IL2,REL,TRAT1,USP18,HLA-DMA,CCR2,TRIM21,NOD1,STAT3,HLA-DRB1,PTPN1,HLA-G,TAP1,ICAM1,CASP8,CSF2RB,SPSB1,PSME2,IL2RG,TANK,MAP3K8,CTSS,IRF9,CD3E,PRKCB,IRF2,NFKBIA,SOCS1,IFNAR2,HLA-B,IRF8,MAP3K7
REACTOME_INTERFERON_ALPHA_BETA_SIGNALING	1.18809	0.423896	GBP2,STAT1,USP18,RNASEL,PTPN1,HLA-G,IFNA5,IFNB1,IRF9,IFNAR1,IRF2,SOCS1,IFNAR2,HLA-B	STAT1,USP18,PTPN1,HLA-G,IRF9,IRF2,SOCS1,IFNAR2,HLA-B
mTORC1 signaling
KEGG_PROTEASOME	2.15091	0.00189581	PSMA5,PSMD12,PSMD14,PSMA4,IFNG,PSME3,PSMA2,PSMC6,PSMA3,POMP,PSME2,PSMB4,PSMC2	PSMD12,PSMD14,PSMA4,PSME3,PSMC6,PSMA3,PSMC2
REACTOME_CROSS_PRESENTATION_OF_SOLUBLE_EXOGENOUS_ANTIGENS_ENDOSOMES	2.17174	0.00198011	PSMA5,FCGR1B,FCGR1A,PSMD12,PSMD14,PSMA4,PSMA2,PSMC6,PSMA3,PSME2,PSMB4,PSMC2	PSMD12,PSMD14,PSMA4,PSMC6,PSMA3,PSMC2
BIOCARTA_PROTEASOME_PATHWAY	2.07161	0.00563328	PSMA5,PSMD12,PSMD14,PSMA4,PSMA2,PSMC6	PSMD12,PSMD14,PSMA4,PSMC6
REACTOME_DESTABILIZATION_OF_MRNA_BY_AUF1_HNRNP_D0	1.97027	0.012188	PSMA5,PSMD12,PSMD14,PSMA4,PABPC1,PSMA2,PSMC6,PSMA3,PSME2,PSMB4,PSMC2,PSMD1	PSMD12,PSMD14,PSMA4,PSMC6,PSMA3,PSMC2
REACTOME_REGULATION_OF_ORNITHINE_DECARBOXYLASE_ODC	1.9036	0.0190911	PSMA5,PSMD12,PSMD14,PSMA4,PSMA2,PSMC6,PSMA3,OAZ3,PSME2,PSMB4,PSMC2	PSMD12,PSMD14,PSMA4,PSMC6,PSMA3,PSMC2
REACTOME_AUTODEGRADATION_OF_CDH1_BY_CDH1_APC_C	1.89759	0.0195821	PSMA5,ANAPC10,PSMD12,PSMD14,PSMA4,CDC27,PSMA2,PSMC6,PSMA3,PSME2,ANAPC5,PSMB4,PSMC2,PSMD1	PSMD12,PSMD14,PSMA4,PSMC6,PSMA3,PSMC2
REACTOME_AUTODEGRADATION_OF_THE_E3_UBIQUITIN_LIGASE_COP1	1.87162	0.0219161	PSMA5,PSMD12,PSMD14,PSMA4,PSMA2,PSMC6,PSMA3,PSME2,PSMB4,PSMC2,ATM	PSMD12,PSMD14,PSMA4,PSMC6,PSMA3,PSMC2
REACTOME_REGULATION_OF_APOPTOSIS	1.83331	0.0268691	PSMA5,PSMD12,PSMD14,PSMA4,PSMA2,PSMC6,PSMA3,UNC5A,PAK2,PSME2,PSMB4,PSMC2	PSMD12,PSMD14,PSMA4,PSMC6,PSMA3,PSMC2
REACTOME_P53_INDEPENDENT_G1_S_DNA_DAMAGE_CHECKPOINT	1.81777	0.0295366	PSMA5,PSMD12,PSMD14,PSMA4,PSMA2,PSMC6,PSMA3,PSME2,PSMB4,PSMC2,ATM	PSMD12,PSMD14,PSMA4,PSMC6,PSMA3,PSMC2
REACTOME_CDK_MEDIATED_PHOSPHORYLATION_AND_REMOVAL_OF_CDC6	1.81813	0.0300868	PSMA5,PSMD12,PSMD14,PSMA4,PSMA2,PSMC6,PSMA3,PSME2,PSMB4,PSMC2	PSMD12,PSMD14,PSMA4,PSMC6,PSMA3,PSMC2
REACTOME_P53_DEPENDENT_G1_DNA_DAMAGE_RESPONSE	1.79803	0.0343357	PSMA5,PSMD12,PSMD14,PSMA4,PSMA2,PSMC6,PSMA3,CDKN1B,PSME2,PSMB4,PSMC2,ATM	PSMD12,PSMD14,PSMA4,PSMC6,PSMA3,PSMC2
REACTOME_APC_C_CDH1_MEDIATED_DEGRADATION_OF_CDC20_AND_OTHER_APC_C_CDH1_TARGETED_PROTEINS_IN_LATE_MITOSIS_EARLY_G1	1.79874	0.0348465	PSMA5,ANAPC10,PSMD12,PSMD14,PSMA4,CDC27,PSMA2,PSMC6,PSMA3,PSME2,ANAPC5,PSMB4,PSMC2,PSMD1	PSMD12,PSMD14,PSMA4,PSMC6,PSMA3,PSMC2
REACTOME_VIF_MEDIATED_DEGRADATION_OF_APOBEC3G	1.76034	0.0435576	PSMA5,PSMD12,PSMD14,PSMA4,PSMA2,PSMC6,PSMA3,APOBEC3G,PSME2,PSMB4,PSMC2	PSMD12,PSMD14,PSMA4,PSMC6,PSMA3,PSMC2
REACTOME_SCFSKP2_MEDIATED_DEGRADATION_OF_P27_P21	1.70364	0.0620047	PSMA5,PSMD12,PSMD14,PSMA4,PSMA2,PSMC6,PSMA3,CDKN1B,PSME2,PSMB4,PSMC2	PSMD12,PSMD14,PSMA4,PSMC6,PSMA3,PSMC2
REACTOME_SIGNALING_BY_WNT	1.69733	0.0632962	PSMA5,PSMD12,PSMD14,PSMA4,PPP2R5E,PSMA2,PSMC6,PPP2CB,PPP2R1B,PSMA3,PPP2R5D,PSME2,PSMB4,PSMC2	PSMD12,PSMD14,PSMA4,PSMC6,PSMA3,PSMC2
REACTOME_SYNTHESIS_OF_DNA	1.61313	0.0900619	PSMA5,PSMD12,PSMD14,PSMA4,PSMA2,ORC3,PSMC6,PSMA3,ORC6,RFC2,ORC2,CDKN1B,MCM8,PSME2,PSMB4,PSMC2,PCNA,PSMD1,RFC5,MCM2	PSMD12,PSMD14,PSMA4,PSMC6,PSMA3,PSMC2,MCM2
REACTOME_CYCLIN_E_ASSOCIATED_EVENTS_DURING_G1_S_TRANSITION_	1.57001	0.108148	PSMA5,PSMD12,PSMD14,PSMA4,PSMA2,PSMC6,PSMA3,CDKN1B,PSME2,PSMB4,MYC,PSMC2	PSMD12,PSMD14,PSMA4,PSMC6,PSMA3,PSMC2
REACTOME_ER_PHAGOSOME_PATHWAY	1.55605	0.114437	PSMA5,PSMD12,PSMD14,PSMA4,PSMA2,PSMC6,PSMA3,HLA-G,TAP1,PSME2,PSMB4,PSMC2	PSMD12,PSMD14,PSMA4,PSMC6,PSMA3,PSMC2
MONOCYTES	1.24747	0.20072	NFE2L2,FCGR1B,FCGR1A,SNX10,C11orf75,TBK1,P2RX7,PSMD12,GBP1,EIF5A,BAZ1A,SERINC1,PRF1,ACSL4,ANXA7,PTPN11,RAPGEF2,RDH11,KCNQ1,ROCK1,NFE2L3,SDF2,SDPR,SLC30A1,IFIH1,SAR1B,MITF,P2RY6,TNFAIP2,WTAP,SMARCA5,EGR2,TLR4,BCL6,PSME3,PABPC1,PSTPIP2,COPB1,WARS,SSBP1,ANXA1,GOLPH3,HIF1A,DRAM1,GTF2H1,ZNF207,UBE2H,RIPK2,SLC1A5,WBP2,SRSF1,SLC39A8,CA2,SLC35A5,EXOC5,UBE2B,CASP1,RIT1,TARS,CXCL10,CAPZA2,BCAP31,TM9SF2,ENT…	NFE2L2,FCGR1A,TBK1,PSMD12,RDH11,IFIH1,TNFAIP2,EGR2,BCL6,PSME3,WARS,HIF1A,DRAM1,GTF2H1,RIPK2,SLC1A5,CASP1,RIT1,CXCL10,CXCL11,YRDC,ACTR3,NCOA3,FOSL1,PSMA3,LITAF,REL,GCLC,BCL3,TNF,IER5,PDLIM5,STAT3,HLA-DRB1,PTPN1,EDN1,ATP6V1D,HLA-G,SDC4,ICAM1,MTHFD2,SCD,TNFAIP6,RCAN1,SOD2,TANK,ME1,CXCL2,RSAD2,CYP51A1,MCL1,SAT1,NFKBIA,BHLHE40,GLRX,LDLR,NFYC,RNF19B,HLA-B
Allograft-rejection
KEGG_ALLOGRAFT_REJECTION	2.49717	0	PRF1,GZMB,IFNG,IL12A,HLA-DPB1,HLA-DQB1,CD40LG,IL5,CD80,IL2,TNF,HLA-DMA,HLA-DPA1,IL4,FAS,HLA-DRB1,HLA-DRB4,HLA-G	PRF1,GZMB,IFNG,IL12A,CD40LG,CD80,IL2,TNF,HLA-DMA,IL4,FAS,HLA-G
KEGG_TYPE_I_DIABETES_MELLITUS	2.38365	0	PRF1,GZMB,IFNG,IL12A,HLA-DPB1,HLA-DQB1,CD80,IL2,TNF,HLA-DMA,HLA-DPA1,FAS,HLA-DRB1,HLA-DRB4,HLA-G,HSPD1	PRF1,GZMB,IFNG,IL12A,CD80,IL2,TNF,HLA-DMA,FAS,HLA-G
BIOCARTA_TH1TH2_PATHWAY	2.05014	0.00689562	IFNG,IL12A,IL2RA,IL18R1,CD40LG,IL4R,IL2,IL4,HLA-DRB1	IFNG,IL12A,IL2RA,CD40LG,IL4R,IL2,IL4
PID_IL23_PATHWAY	1.99578	0.0106022	CXCL9,STAT1,STAT5A,IFNG,IL18R1,JAK2,IL2,PIK3CA,TNF,STAT3,STAT4,CD3E	CXCL9,STAT1,IFNG,JAK2,IL2,TNF,STAT4,CD3E
PID_IL27_PATHWAY	1.92523	0.0168069	IL27RA,STAT1,STAT5A,IFNG,IL12A,JAK2,IL2,TNF,STAT3,IL12RB2,STAT4	IL27RA,STAT1,IFNG,IL12A,JAK2,IL2,TNF,STAT4
PID_IL12_2PATHWAY	1.91201	0.018718	GZMB,STAT1,STAT5A,IFNG,IL12A,IL2RA,IL18R1,RIPK2,JAK2,PPP3CA,IL2,STAT3,IL4,HLA-DRB1,HLX,IL2RG,IL12RB2,STAT4,CD3E,SOCS1	GZMB,STAT1,IFNG,IL12A,IL2RA,RIPK2,JAK2,IL2,IL4,IL2RG,STAT4,CD3E,SOCS1
BIOCARTA_NKT_PATHWAY	1.87433	0.0225716	IFNG,IL12A,IL18R1,CD40LG,IL5,IL4R,IL2,CCR2,IL4,CCR4	IFNG,IL12A,CD40LG,IL4R,IL2,CCR2,IL4
PID_IL12_STAT4_PATHWAY	1.64752	0.0803743	PRF1,IFNG,IL2RA,IL18R1,PPP3CA,CD80,IL2,STAT3,HLA-DRB1,CREBBP,STAT4,CD3E	PRF1,IFNG,IL2RA,CD80,IL2,STAT4,CD3E
PID_CD8_TCR_DOWNSTREAM_PATHWAY	1.54239	0.118858	PRF1,GZMB,IFNG,IL2RA,FOSL1,PPP3CA,IL2,BRAF,TNF,NRAS,MAPK1,IL2RG,IFNA5,MAP2K1,JUNB,IFNAR1,STAT4,CD3E,PRKCB	PRF1,GZMB,IFNG,IL2RA,IL2,TNF,IL2RG,STAT4,CD3E,PRKCB
REACTOME_IMMUNE_SYSTEM	1.49039	0.15899	PSMA5,FCGR1B,FCGR1A,SP100,GBP5,TBK1,P2RX7,ANAPC10,PSMD12,GBP1,GBP2,PSMD14,PSMA4,IL3,PPP2R5E,STAT1,STAT5A,IFIH1,SAR1B,CDC27,IFNG,KPNA3,IRS1,TLR4,HLA-DPB1,NUP188,GBP4,RASGRP3,IL2RA,UBE2H,RIPK2,PSMA2,KIF3C,UBE2B,CASP1,BCL2,CAPZA2,RNF125,NUP54,CD74,JAK2,EIF4A3,CD40LG,KIR3DL1,AKT2,PSMC6,IL5,CD274,CD80,PPP2CB,CTSB,SOS1,KIF18A,PPP2R1B,PELI2,CBL,PSMA3,CD226,BIRC3,RPS6KA5,MAPK7,LNPEP,KIR3DL2,TLR1,IL2,KPNB…	FCGR1A,GBP2,STAT1,STAT5A,IFIH1,IFNG,GBP4,IL2RA,RIPK2,PSMA2,CASP1,CD74,JAK2,CD40LG,CD274,CD80,PSMA3,BIRC3,TLR1,IL2,REL,TRAT1,USP18,HLA-DMA,CCR2,TRIM21,NOD1,STAT3,HLA-DRB1,PTPN1,HLA-G,TAP1,ICAM1,CASP8,CSF2RB,SPSB1,PSME2,IL2RG,TANK,MAP3K8,CTSS,IRF9,CD3E,PRKCB,IRF2,NFKBIA,SOCS1,IFNAR2,HLA-B,IRF8,MAP3K7
BIOCARTA_NO2IL12_PATHWAY	1.4693	0.17097	CD2,IFNG,IL12A,JAK2,IL12RB2,STAT4	CD2,IFNG,IL12A,JAK2,STAT4
BIOCARTA_IL12_PATHWAY	1.3629	0.261549	IFNG,IL12A,IL18R1,JAK2,IL12RB2,STAT4,CD3E	IFNG,IL12A,JAK2,STAT4,CD3E
BIOCARTA_TOB1_PATHWAY	1.2401	0.372082	IFNG,IL2RA,IL2,IL4,TGFBR2,CD3E	IFNG,IL2RA,IL2,IL4,CD3E
BIOCARTA_TID_PATHWAY	1.10942	0.538131	IFNG,JAK2,TNF	IFNG,JAK2,TNF
KEGG_CYTOKINE_CYTOKINE_RECEPTOR_INTERACTION	1.08251	0.562813	CXCL9,IL3,IFNG,IL12A,CCL17,IL2RA,IL18R1,PDGFRB,CXCL10,CXCL11,CD40LG,IL5,IL4R,IFNE,CCL14,IL2,CXCL13,IL13RA1,BMPR1A,CSF2RA,TNF,CCR2,TNFSF15,IL6R,FLT1,IL4,FAS,CSF2RB,TGFBR2,TNFRSF13C,FLT3,IL2RG,ACVR1,CCL25,IFNA5,TNFSF8,VEGFB,CCR4,IFNB1,IL12RB2,CXCL2,TNFRSF6B,IFNAR1,FLT3LG,TNFSF10,GH2,IL8,IFNAR2,CCL24,IL1R2,CXCR5	CXCL9,IFNG,IL12A,IL2RA,CD40LG,IL4R,IL2,CXCL13,TNF,CCR2,IL4,FAS,IL2RG,IFNAR2
