# Supplementary material for: Integrated systems approach defines the antiviral pathways conferring protection by the RV144 HIV vaccine
Source: Nat Commun. 2019 Feb 20;10:863. doi: 10.1038/s41467-019-08854-2 (PMC6382801; doi:10.1038/s41467-019-08854-2)
Supplement: Supplementary file 7 — Supplementary Data 4 [file 41467_2019_8854_MOESM7_ESM.xlsx]

## Sheet: SupplementaryData4
SYMBOL	Pathway	Source	Reference
FCGR1A	Antigen Presentation by MHC class I	REACTOME_CLASS_I_MHC_MEDIATED_ANTIGEN_PROCESSING_PRESENTATION
HLA-B	Antigen Presentation by MHC class I	REACTOME_CLASS_I_MHC_MEDIATED_ANTIGEN_PROCESSING_PRESENTATION
HLA-G	Antigen Presentation by MHC class I	REACTOME_CLASS_I_MHC_MEDIATED_ANTIGEN_PROCESSING_PRESENTATION
ICAM1	Antigen Presentation by MHC class I	GeneRIF	Lebedeva, T., Dustin, M. L. & Sykulev, Y. ICAM-1 co-stimulates target cells to facilitate antigen presentation. Curr Opin Immunol 17, 251-258 (2005).
TAP1	Antigen Presentation by MHC class I	REACTOME_CLASS_I_MHC_MEDIATED_ANTIGEN_PROCESSING_PRESENTATION
CD74	Antigen Presentation by MHC class II	REACTOME_MHC_CLASS_II_ANTIGEN_PRESENTATION
HLA-DQA1	Antigen Presentation by MHC class II	REACTOME_MHC_CLASS_II_ANTIGEN_PRESENTATION
HLA-DMA	Antigen Presentation by MHC class II	REACTOME_MHC_CLASS_II_ANTIGEN_PRESENTATION
HLA-DRB1	Antigen Presentation by MHC class II	REACTOME_MHC_CLASS_II_ANTIGEN_PRESENTATION
IFIH1	Antiviral Mediator	Pubmed	Schoggins, J. W. & Rice, C. M. Interferon-stimulated genes and their antiviral effector functions. Curr Opin Virol 1, 519-525 (2011).
MYD88	Antiviral Mediator	GeneRIF	Li, J. et al. Inhibition of hepatitis B virus replication by MyD88 involves accelerated degradation of pregenomic RNA and nuclear retention of pre-S/S RNAs. J Virol 84, 6387-6399 (2010).
TRAFD1	Antiviral Mediator	Pubmed	Schoggins, J. W. et al. Pan-viral specificity of IFN-induced genes reveals new roles for cGAS in innate immunity. Nature 505, 691-695 (2014).
APOL6	Antiviral	GeneRIF	McLaren, P. J. et al. Identification of potential HIV restriction factors by combining evolutionary genomic signatures with functional analyses. Retrovirology 12, 41 (2015).
LGALS3BP	Antiviral	GeneRIF	Lodermeyer, V. et al. 90K, an interferon-stimulated gene product, reduces the infectivity of HIV-1. Retrovirology 10, 111 (2013).
RSAD2	Antiviral	GeneRIF	Nasr, N. et al. HIV-1 infection of human macrophages directly induces viperin which inhibits viral production. Blood 120, 778-788 (2012).
NFKBIA	NF-κB complex	REACTOME_ACTIVATION_OF_NF_KAPPAB_IN_B_CELLS
REL	NF-κB complex	REACTOME_ACTIVATION_OF_NF_KAPPAB_IN_B_CELLS
BIRC3	NF-κB activator	Literome	Mahoney, D. J. et al. Both cIAP1 and cIAP2 regulate TNFalpha-mediated NF-kappaB activation. Proc Natl Acad Sci U S A 105, 11778-11783 (2008).
IL1B	NF-κB activator	Literome	Teng, X., Zhang, H., Snead, C. & Catravas, J. D. Molecular mechanisms of iNOS induction by IL-1 beta and IFN-gamma in rat aortic smooth muscle cells. Am J Physiol Cell Physiol 282, C144-152 (2002).
RIPK2	NF-κB activator	Literome	Ruefli-Brasse, A. A., Lee, W. P., Hurst, S. & Dixit, V. M. Rip2 participates in Bcl10 signaling and T-cell receptor-mediated NF-kappaB activation. J Biol Chem 279, 1570-1574 (2004).
TANK	NF-κB activator	Literome	Nomura, F., Kawai, T., Nakanishi, K. & Akira, S. NF-kappaB activation through IKK-i-dependent I-TRAF/TANK phosphorylation. Genes Cells 5, 191-202 (2000).
TNF	NF-κB activator	Literome	Kaiser, G. C., Yan, F. & Polk, D. B. Mesalamine blocks tumor necrosis factor growth inhibition and nuclear factor kappaB activation in mouse colonocytes. Gastroenterology 116, 602-609 (1999).
BIRC3	NF-κB target	Literome	Erl, W. et al. Nuclear factor-kappa B regulates induction of apoptosis and inhibitor of apoptosis protein-1 expression in vascular smooth muscle cells. Circ Res 84, 668-677 (1999).
CXCL2	NF-κB target	Literome	De Plaen, I. G. et al. Lipopolysaccharide induces CXCL2/macrophage inflammatory protein-2 gene expression in enterocytes via NF-kappaB activation: independence from endogenous TNF-alpha and platelet-activating factor. Immunology 118, 153-163 (2006).
ICAM1	NF-κB target	Pubmed	Jahnke, A. & Johnson, J. P. Synergistic activation of intercellular adhesion molecule 1 (ICAM-1) by TNF-alpha and IFN-gamma is mediated by p65/p50 and p65/c-Rel and interferon-responsive factor Stat1 alpha (p91) that can be activated by both IFN-gamma and IFN-alpha. FEBS Lett 354, 220-226 (1994).
IL6	NF-κB target	Literome	Han, Y., Runge, M. S. & Brasier, A. R. Angiotensin II induces interleukin-6 transcription in vascular smooth muscle cells through pleiotropic activation of nuclear factor-kappa B transcription factors. Circ Res 84, 695-703 (1999).
IL8	NF-κB target	Literome	Qiu, D. et al. Immunosuppressant PG490 (triptolide) inhibits T-cell interleukin-2 expression at the level of purine-box/nuclear factor of activated T-cells and NF-kappaB transcriptional activation. J Biol Chem 274, 13443-13450 (1999).
SDC4	NF-κB target	Literome	Smith, M. F., Jr., Novotny, J., Carl, V. S. & Comeau, L. D. Helicobacter pylori and toll-like receptor agonists induce syndecan-4 expression in an NF-kappaB-dependent manner. Glycobiology 16, 221-229 (2006).
GCLC	mTOR target	Literome	Kimura, R. et al. Glucagon-like peptide-1 (GLP-1) protects against methylglyoxal-induced PC12 cell apoptosis through the PI3K/Akt/mTOR/GCLc/redox signaling pathway. Neuroscience 162, 1212-1219 (2009).
SCD	mTOR target	Literome	Luyimbazi, D. et al. Rapamycin regulates stearoyl CoA desaturase 1 expression in breast cancer. Mol Cancer Ther 9, 2770-2784 (2010).
TFRC	mTOR target	Literome	Zheng, Y. et al. A role for mammalian target of rapamycin in regulating T cell activation versus anergy. J Immunol 178, 2163-2170 (2007).
