# Supplementary material for: Integrated systems approach defines the antiviral pathways conferring protection by the RV144 HIV vaccine
Source: Nat Commun. 2019 Feb 20;10:863. doi: 10.1038/s41467-019-08854-2 (PMC6382801; doi:10.1038/s41467-019-08854-2)
Supplement: Supplementary file 8 — Supplementary Data 5 [file 41467_2019_8854_MOESM8_ESM.xlsx]

## Sheet: SupplementaryData5
						LIMMA: PLACEBO Control-Case			LIMMA: VACCINE Control-Case
Geneset	Symbol	Description	PLACEBO	VACCINE	IlmnID	log2FC	P.Value	adj.P.Val	log2FC	P.Value	adj.P.Val
HALLMARK_INTERFERON_GAMMA_RESPONSE	ADAR	This gene encodes the enzyme responsible for RNA editing by site-specific deamination of adenosines. This enzyme destabilizes double-stranded RNA through conversion of adenosine to inosine. Mutations in this gene have been associated with dyschromatosis symmetrica hereditaria. Alternative splicing results in multiple transcript variants. [provided by RefSeq, Jul 2010] /// ADAR (Adenosine Deaminas…		×	ILMN_2320964	-0.130796	0.341242	0.998895	0.100907	0.157575	0.857626
HALLMARK_INTERFERON_GAMMA_RESPONSE	BATF2	BATF2 (Basic Leucine Zipper ATF-Like Transcription Factor 2) is a Protein Coding gene. Diseases associated with BATF2 include cercarial dermatitis. GO annotations related to this gene include transcription factor activity, sequence-specific DNA binding and sequence-specific DNA binding. An important paralog of this gene is BATF. /// AP-1 family transcription factor that controls the differentiati…		×	ILMN_1690241	-0.0453377	0.748892	0.998895	0.117708	0.110284	0.835994
HALLMARK_INTERFERON_GAMMA_RESPONSE	C1S	This gene encodes a serine protease, which is a major constituent of the human complement subcomponent C1. C1s associates with two other complement components C1r and C1q in order to yield the first component of the serum complement system. Defects in this gene are the cause of selective C1s deficiency. [provided by RefSeq, Mar 2009] /// C1S (Complement Component 1, S Subcomponent) is a Protein C…		×	ILMN_1781626	0.0229882	0.654429	0.998895	0.0377246	0.15776	0.858042
HALLMARK_INTERFERON_GAMMA_RESPONSE	CD86	This gene encodes a type I membrane protein that is a member of the immunoglobulin superfamily. This protein is expressed by antigen-presenting cells, and it is the ligand for two proteins at the cell surface of T cells, CD28 antigen and cytotoxic T-lymphocyte-associated protein 4. Binding of this protein with CD28 antigen is a costimulatory signal for activation of the T-cell. Binding of this pr…		×	ILMN_1782560	-0.127862	0.519453	0.998895	0.139046	0.177697	0.866497
HALLMARK_INTERFERON_GAMMA_RESPONSE	CMKLR1	CMKLR1 (Chemerin Chemokine-Like Receptor 1) is a Protein Coding gene. Among its related pathways are Peptide ligand-binding receptors. GO annotations related to this gene include G-protein coupled receptor activity and chemokine receptor activity. An important paralog of this gene is FPR2. /// Receptor for the chemoattractant adipokine chemerin/RARRES2 and for the omega-3 fatty acid derived molec…		×	ILMN_1913060	0.0537858	0.681184	0.998895	0.212225	0.00201559	0.654565
HALLMARK_INTERFERON_GAMMA_RESPONSE	CXCL10	This antimicrobial gene encodes a chemokine of the CXC subfamily and ligand for the receptor CXCR3. Binding of this protein to CXCR3 results in pleiotropic effects, including stimulation of monocytes, natural killer and T-cell migration, and modulation of adhesion molecule expression. [provided by RefSeq, Sep 2014] /// CXCL10 (C-X-C Motif Chemokine Ligand 10) is a Protein Coding gene. Diseases as…		×	ILMN_1791759	0.0315494	0.944683	0.999318	0.303384	0.199354	0.875977
HALLMARK_INTERFERON_GAMMA_RESPONSE	FGL2	The protein encoded by this gene is a secreted protein that is similar to the beta- and gamma-chains of fibrinogen. The carboxyl-terminus of the encoded protein consists of the fibrinogen-related domains (FRED). The encoded protein forms a tetrameric complex which is stabilized by interchain disulfide bonds. This protein may play a role in physiologic functions at mucosal sites. [provided by RefS…		×	ILMN_1693009	-0.0839479	0.780541	0.998895	0.329314	0.0361506	0.76913
HALLMARK_INTERFERON_GAMMA_RESPONSE	HLA-A	HLA-A belongs to the HLA class I heavy chain paralogues. This class I molecule is a heterodimer consisting of a heavy chain and a light chain (beta-2 microglobulin). The heavy chain is anchored in the membrane. Class I molecules play a central role in the immune system by presenting peptides derived from the endoplasmic reticulum lumen. They are expressed in nearly all cells. The heavy chain is a…		×	ILMN_1671054	0.119019	0.42077	0.998895	0.1567	0.0419412	0.784983
HALLMARK_INTERFERON_GAMMA_RESPONSE	IFI27	IFI27 (Interferon Alpha Inducible Protein 27) is a Protein Coding gene. Diseases associated with IFI27 include laryngeal carcinoma and newcastle disease. Among its related pathways are Interleukin-3, 5 and GM-CSF signaling and Immune System. GO annotations related to this gene include RNA polymerase II activating transcription factor binding and lamin binding. An important paralog of this gene is…		×	ILMN_2058782	-0.0286002	0.923798	0.998895	0.328962	0.0349665	0.768527
HALLMARK_INTERFERON_GAMMA_RESPONSE	IFI30	The protein encoded by this gene is a lysosomal thiol reductase that at low pH can reduce protein disulfide bonds. The enzyme is expressed constitutively in antigen-presenting cells and induced by gamma-interferon in other cell types. This enzyme has an important role in MHC class II-restricted antigen processing. [provided by RefSeq, Jul 2008] /// IFI30 (IFI30, Lysosomal Thiol Reductase) is a Pr…		×	ILMN_1807277	0.140009	0.383961	0.998895	0.175605	0.0361602	0.76913
HALLMARK_INTERFERON_GAMMA_RESPONSE	IFI35	IFI35 (Interferon Induced Protein 35) is a Protein Coding gene. Diseases associated with IFI35 include stomatitis and lymphocytic choriomeningitis. Among its related pathways are Interleukin-3, 5 and GM-CSF signaling and Immune System. An important paralog of this gene is NMI. /// Not yet known.		×	ILMN_1745374	0.0344185	0.870654	0.998895	0.144612	0.188235	0.870786
HALLMARK_INTERFERON_GAMMA_RESPONSE	IFI44L	IFI44L (Interferon Induced Protein 44 Like) is a Protein Coding gene. An important paralog of this gene is IFI44. /// Exhibits a low antiviral activity against hepatitis C virus. /// This gene was present in the common ancestor of chordates.		×	ILMN_1723912	0.12372	0.752384	0.998895	0.267614	0.189287	0.871349
HALLMARK_INTERFERON_GAMMA_RESPONSE	IFIH1	DEAD box proteins, characterized by the conserved motif Asp-Glu-Ala-Asp (DEAD), are putative RNA helicases. They are implicated in a number of cellular processes involving alteration of RNA secondary structure such as translation initiation, nuclear and mitochondrial splicing, and ribosome and spliceosome assembly. Based on their distribution patterns, some members of this family are believed to …		×	ILMN_1781373	0.182136	0.363435	0.998895	0.131955	0.204842	0.879586
HALLMARK_INTERFERON_GAMMA_RESPONSE	IFIT1	This gene encodes a protein containing tetratricopeptide repeats that was originally identified as induced upon treatment with interferon. The encoded protein may inhibit viral replication and translational initiation. This gene is located in a cluster on chromosome 10 with five other closely related genes. There is a pseudogene for this gene on chromosome 13. Alternatively spliced transcript var…		×	ILMN_1707695	0.0166894	0.97127	0.999415	0.328082	0.17337	0.865211
HALLMARK_INTERFERON_GAMMA_RESPONSE	IFITM3	The protein encoded by this gene is an interferon-induced membrane protein that helps confer immunity to influenza A H1N1 virus, West Nile virus, and dengue virus. Two transcript variants, only one of them protein-coding, have been found for this gene. Another variant encoding an N-terminally truncated isoform has been reported, but the full-length nature of this variant has not been determined. …		×	ILMN_1805750	0.119333	0.753333	0.998895	0.363872	0.0658704	0.800006
HALLMARK_INTERFERON_GAMMA_RESPONSE	IFNAR2	The protein encoded by this gene is a type I membrane protein that forms one of the two chains of a receptor for interferons alpha and beta. Binding and activation of the receptor stimulates Janus protein kinases, which in turn phosphorylate several proteins, including STAT1 and STAT2. Multiple transcript variants encoding at least two different isoforms have been found for this gene. [provided b…		×	ILMN_1791057	-0.00778947	0.956971	0.999415	0.121773	0.105143	0.831598
HALLMARK_INTERFERON_GAMMA_RESPONSE	IL10RA	The protein encoded by this gene is a receptor for interleukin 10. This protein is structurally related to interferon receptors. It has been shown to mediate the immunosuppressive signal of interleukin 10, and thus inhibits the synthesis of proinflammatory cytokines. This receptor is reported to promote survival of progenitor myeloid cells through the insulin receptor substrate-2/PI 3-kinase/AKT …		×	ILMN_1652825	-0.015053	0.901649	0.998895	0.104489	0.0993952	0.829594
HALLMARK_INTERFERON_GAMMA_RESPONSE	IL18BP	The protein encoded by this gene functions as an inhibitor of the proinflammatory cytokine, IL18. It binds IL18, prevents the binding of IL18 to its receptor, and thus inhibits IL18-induced IFN-gamma production, resulting in reduced T-helper type 1 immune responses. This protein is constitutively expressed and secreted in mononuclear cells. Elevated level of this protein is detected in the intest…		×	ILMN_2334296	-0.089572	0.618167	0.998895	0.191246	0.0412307	0.784983
HALLMARK_INTERFERON_GAMMA_RESPONSE	IRF2	IRF2 encodes interferon regulatory factor 2, a member of the interferon regulatory transcription factor (IRF) family. IRF2 competitively inhibits the IRF1-mediated transcriptional activation of interferons alpha and beta, and presumably other genes that employ IRF1 for transcription activation. However, IRF2 also functions as a transcriptional activator of histone H4. [provided by RefSeq, Jul 200…		×	ILMN_1765547	0.0135871	0.929085	0.998895	0.101389	0.201457	0.87847
HALLMARK_INTERFERON_GAMMA_RESPONSE	IRF7	IRF7 encodes interferon regulatory factor 7, a member of the interferon regulatory transcription factor (IRF) family. IRF7 has been shown to play a role in the transcriptional activation of virus-inducible cellular genes, including interferon beta chain genes. Inducible expression of IRF7 is largely restricted to lymphoid tissue. Multiple IRF7 transcript variants have been identified, although th…		×	ILMN_2349061	0.168005	0.515912	0.998895	0.377575	0.0052998	0.674758
HALLMARK_INTERFERON_GAMMA_RESPONSE	ISG15	The protein encoded by this gene is a ubiquitin-like protein that is conjugated to intracellular target proteins upon activation by interferon-alpha and interferon-beta. Several functions have been ascribed to the encoded protein, including chemotactic activity towards neutrophils, direction of ligated target proteins to intermediate filaments, cell-to-cell signaling, and antiviral activity durin…		×	ILMN_2054019	0.122893	0.732802	0.998895	0.297754	0.111945	0.835994
HALLMARK_INTERFERON_GAMMA_RESPONSE	ITGB7	This gene encodes a protein that is a member of the integrin superfamily. Members of this family are adhesion receptors that function in signaling from the extracellular matrix to the cell. Integrins are heterodimeric integral membrane proteins composed of an alpha chain and a beta chain. The encoded protein forms dimers with an alpha4 chain or an alphaE chain and plays a role in leukocyte adhesi…		×	ILMN_1777519	0.130481	0.353411	0.998895	0.235774	0.00140222	0.644773
HALLMARK_INTERFERON_GAMMA_RESPONSE	LAP3	LAP3 (Leucine Aminopeptidase 3) is a Protein Coding gene. Diseases associated with LAP3 include cercarial dermatitis. Among its related pathways are Arginine and proline metabolism and Glutathione metabolism. GO annotations related to this gene include peptidase activity and aminopeptidase activity. An important paralog of this gene is NPEPL1. /// Presumably involved in the processing and regular…		×	ILMN_1683792	0.0279942	0.901961	0.998895	0.183852	0.120031	0.84374
HALLMARK_INTERFERON_GAMMA_RESPONSE	LY6E	LY6E (Lymphocyte Antigen 6 Complex, Locus E) is a Protein Coding gene. Diseases associated with LY6E include leukemia, acute promyelocytic, somatic and subvalvular aortic stenosis.		×	ILMN_1695404	-0.0195686	0.945349	0.999318	0.309005	0.0379773	0.776742
HALLMARK_INTERFERON_GAMMA_RESPONSE	MVP	This gene encodes the major component of the vault complex. Vaults are multi-subunit ribonucleoprotein structures that may be involved in nucleo-cytoplasmic transport. The encoded protein may play a role in multiple cellular processes by regulating the MAP kinase, JAK/STAT and phosphoinositide 3-kinase/Akt signaling pathways. The encoded protein also plays a role in multidrug resistance, and expr…		×	ILMN_2344373	0.080976	0.616514	0.998895	0.22852	0.00693395	0.71077
HALLMARK_INTERFERON_GAMMA_RESPONSE	MX1	This gene encodes a guanosine triphosphate (GTP)-metabolizing protein that participates in\ the cellular antiviral response. The encoded protein is induced by type I and type II interfer\ ons and antagonizes the replication process of several different RNA and DNA viruses. There is \ a related gene located adjacent to this gene on chromosome 21, and there are multiple pseudogen\ es located in a c…		×	ILMN_1662358	-0.0803255	0.809736	0.998895	0.216833	0.21117	0.88109
HALLMARK_INTERFERON_GAMMA_RESPONSE	MX2	The protein encoded by this gene has a nuclear and a cytoplasmic form and is a member of both the dynamin family and the family of large GTPases. The nuclear form is localized in a granular pattern in the heterochromatin region beneath the nuclear envelope. A nuclear localization signal (NLS) is present at the amino terminal end of the nuclear form but is lacking in the cytoplasmic form due to us…		×	ILMN_2231928	0.121679	0.691862	0.998895	0.268251	0.0932555	0.825544
HALLMARK_INTERFERON_GAMMA_RESPONSE	MYD88	This gene encodes a cytosolic adapter protein that plays a central role in the innate and adaptive immune response. This protein functions as an essential signal transducer in the interleukin-1 and Toll-like receptor signaling pathways. These pathways regulate that activation of numerous proinflammatory genes. The encoded protein consists of an N-terminal death domain and a C-terminal Toll-interl…		×	ILMN_1738523	0.0536361	0.671079	0.998895	0.147956	0.0248211	0.760302
HALLMARK_INTERFERON_GAMMA_RESPONSE	NLRC5	This gene encodes a member of the caspase recruitment domain-containing NLR family. This gene plays a role in cytokine response and antiviral immunity through its inhibition of NF-kappa-B activation and negative regulation of type I interferon signaling pathways. [provided by RefSeq, Oct 2011] /// NLRC5 (NLR Family, CARD Domain Containing 5) is a Protein Coding gene. Diseases associated with NLRC…		×	ILMN_1716704	-0.10675	0.465564	0.998895	0.121247	0.111053	0.835994
HALLMARK_INTERFERON_GAMMA_RESPONSE	OASL	OASL (2'-5'-Oligoadenylate Synthetase Like) is a Protein Coding gene. Diseases associated with OASL include systemic lupus erythematosus 2. Among its related pathways are Interleukin-3, 5 and GM-CSF signaling and Immune System. GO annotations related to this gene include poly(A) RNA binding and double-stranded RNA binding. An important paralog of this gene is OAS2. /// Does not have 2-5-OAS activ…		×	ILMN_1674811	0.180761	0.440828	0.998895	0.195835	0.108371	0.834957
HALLMARK_INTERFERON_GAMMA_RESPONSE	OGFR	The protein encoded by this gene is a receptor for opioid growth factor (OGF), also known as [Met(5)]-enkephalin. OGF is a negative regulator of cell proliferation and tissue organization in a variety of processes. The encoded unbound receptor for OGF has been localized to the outer nuclear envelope, where it binds OGF and is translocated into the nucleus. The coding sequence of this gene contain…		×	ILMN_1728224	0.0483785	0.785351	0.998895	0.198338	0.0323565	0.765987
HALLMARK_INTERFERON_GAMMA_RESPONSE	PARP12	PARP12 (Poly(ADP-Ribose) Polymerase Family Member 12) is a Protein Coding gene. GO annotations related to this gene include poly(A) RNA binding and NAD+ ADP-ribosyltransferase activity. An important paralog of this gene is PARP14. /// Poly (ADP-ribose) polymerase (PARP) catalyzes the post-translational modification of proteins by the addition of multiple ADP-ribose moieties. PARP transfers ADP-ri…		×	ILMN_1718558	0.168844	0.314435	0.998895	0.195424	0.02555	0.760302
HALLMARK_INTERFERON_GAMMA_RESPONSE	PARP14	Poly(ADP-ribosyl)ation is an immediate DNA damage-dependent posttranslational modification of histones and other nuclear proteins that contributes to the survival of injured proliferating cells. PARP14 belongs to the superfamily of enzymes that perform this modification (Ame et al., 2004 [PubMed 15273990]).[supplied by OMIM, Mar 2008] /// PARP14 (Poly(ADP-Ribose) Polymerase Family Member 14) is a…		×	ILMN_1691731	0.167824	0.30988	0.998895	0.128255	0.135293	0.845555
HALLMARK_INTERFERON_GAMMA_RESPONSE	PFKP	The PFKP gene encodes the platelet isoform of phosphofructokinase (PFK) (ATP:D-fructose-6-phosphate-1-phosphotransferase, EC 2.7.1.11). PFK catalyzes the irreversible conversion of fructose-6-phosphate to fructose-1,6-bisphosphate and is a key regulatory enzyme in glycolysis. The PFKP gene, which maps to chromosome 10p, is also expressed in fibroblasts. See also the muscle (PFKM; MIM 610681) and …		×	ILMN_1805737	-0.0824506	0.455444	0.998895	0.0927191	0.106613	0.8327
HALLMARK_INTERFERON_GAMMA_RESPONSE	PTPN6	The protein encoded by this gene is a member of the protein tyrosine phosphatase (PTP) family. PTPs are known to be signaling molecules that regulate a variety of cellular processes including cell growth, differentiation, mitotic cycle, and oncogenic transformation. N-terminal part of this PTP contains two tandem Src homolog (SH2) domains, which act as protein phospho-tyrosine binding domains, an…		×	ILMN_1738675	0.191424	0.244478	0.998895	0.196181	0.022146	0.752886
HALLMARK_INTERFERON_GAMMA_RESPONSE	RBCK1	The protein encoded by this gene is similar to mouse UIP28/UbcM4 interacting protein. Alternative splicing has been observed at this locus, resulting in distinct isoforms. [provided by RefSeq, Jul 2008] /// RBCK1 (RANBP2-Type And C3HC4-Type Zinc Finger Containing 1) is a Protein Coding gene. Diseases associated with RBCK1 include polyglucosan body myopathy 1 with or without immunodeficiency and p…		×	ILMN_2406313	0.0049507	0.97344	0.999415	0.120685	0.118851	0.842607
HALLMARK_INTERFERON_GAMMA_RESPONSE	RNF31	The protein encoded by this gene contains a RING finger, a motif present in a variety of functionally distinct proteins and known to be involved in protein-DNA and protein-protein interactions. The encoded protein is the E3 ubiquitin-protein ligase component of the linear ubiquitin chain assembly complex. Two transcript variants encoding different isoforms have been found for this gene. [provided…		×	ILMN_1758831	0.10135	0.393948	0.998895	0.138401	0.0256262	0.760318
HALLMARK_INTERFERON_GAMMA_RESPONSE	RSAD2	RSAD2 (Radical S-Adenosyl Methionine Domain Containing 2) is a Protein Coding gene. Diseases associated with RSAD2 include influenza and encephalitis. Among its related pathways are Influenza A and NF-kappaB Signaling. GO annotations related to this gene include protein self-association and iron-sulfur cluster binding. /// Interferon-inducible iron-sulfur (4FE-4S) cluster-binding antiviral protei…		×	ILMN_1657871	0.072073	0.867461	0.998895	0.335512	0.135368	0.845555
HALLMARK_INTERFERON_GAMMA_RESPONSE	SAMD9L	SAMD9L (Sterile Alpha Motif Domain Containing 9 Like) is a Protein Coding gene. Diseases associated with SAMD9L include leukemia, acute myelomonocytic, somatic, somatic. An important paralog of this gene is SAMD9.		×	ILMN_1799467	0.207103	0.342162	0.998895	0.208265	0.0664361	0.801663
HALLMARK_INTERFERON_GAMMA_RESPONSE	SERPING1	This gene encodes a highly glycosylated plasma protein involved in the regulation of the complement cascade. Its protein inhibits activated C1r and C1s of the first complement component and thus regulates complement activation. Deficiency of this protein is associated with hereditary angioneurotic oedema (HANE). Alternative splicing results in multiple transcript variants encoding the same isofor…		×	ILMN_1670305	-0.0379762	0.875805	0.998895	0.202063	0.1101	0.835994
HALLMARK_INTERFERON_GAMMA_RESPONSE	ST3GAL5	Ganglioside GM3 is known to participate in the induction of cell differentiation, modulation of cell proliferation, maintenance of fibroblast morphology, signal transduction, and integrin-mediated cell adhesion. The protein encoded by this gene is a type II membrane protein which catalyzes the formation of GM3 using lactosylceramide as the substrate. The encoded protein is a member of glycosyltra…		×	ILMN_2388701	0.170657	0.173772	0.998895	0.139257	0.0330011	0.768527
HALLMARK_INTERFERON_GAMMA_RESPONSE	STAT1	The protein encoded by this gene is a member of the STAT protein family. In response to cytokines and growth factors, STAT family members are phosphorylated by the receptor associated kinases, and then form homo- or heterodimers that translocate to the cell nucleus where they act as transcription activators. This protein can be activated by various ligands including interferon-alpha, interferon-g…		×	ILMN_1690105	0.0647177	0.771124	0.998895	0.165417	0.152823	0.853992
HALLMARK_INTERFERON_GAMMA_RESPONSE	STAT2	The protein encoded by this gene is a member of the STAT protein family. In response to cytokines and growth factors, STAT family members are phosphorylated by the receptor associated kinases, and then form homo- or heterodimers that translocate to the cell nucleus where they act as transcription activators. In response to interferon (IFN), this protein forms a complex with STAT1 and IFN regulato…		×	ILMN_1690921	0.0759427	0.646691	0.998895	0.119442	0.16558	0.861858
HALLMARK_INTERFERON_GAMMA_RESPONSE	STAT3	The protein encoded by this gene is a member of the STAT protein family. In response to cytokines and growth factors, STAT family members are phosphorylated by the receptor associated kinases, and then form homo- or heterodimers that translocate to the cell nucleus where they act as transcription activators. This protein is activated through phosphorylation in response to various cytokines and gr…		×	ILMN_3239135	0.216047	0.0947611	0.998895	0.0872831	0.192629	0.873408
HALLMARK_INTERFERON_GAMMA_RESPONSE	TAPBP	This gene encodes a transmembrane glycoprotein which mediates interaction between newly assembled major histocompatibility complex (MHC) class I molecules and the transporter associated with antigen processing (TAP), which is required for the transport of antigenic peptides across the endoplasmic reticulum membrane. This interaction is essential for optimal peptide loading on the MHC class I mole…		×	ILMN_1742450	0.0356741	0.837568	0.998895	0.115563	0.201436	0.87847
HALLMARK_INTERFERON_GAMMA_RESPONSE	TNFAIP2	This gene was identified as a gene whose expression can be induced by the tumor necrosis factor alpha (TNF) in umbilical vein endothelial cells. The expression of this gene was shown to be induced by retinoic acid in a cell line expressing a oncogenic version of the retinoic acid receptor alpha fusion protein, which suggested that this gene may be a retinoic acid target gene in acute promyelocyti…		×	ILMN_1727689	0.0379174	0.847839	0.998895	0.163345	0.112231	0.836528
HALLMARK_INTERFERON_GAMMA_RESPONSE	TNFSF10	The protein encoded by this gene is a cytokine that belongs to the tumor necrosis factor (TNF) ligand family. This protein preferentially induces apoptosis in transformed and tumor cells, but does not appear to kill normal cells although it is expressed at a significant level in most normal tissues. This protein binds to several members of TNF receptor superfamily including TNFRSF10A/TRAILR1, TNF…		×	ILMN_1801307	0.101042	0.703234	0.998895	0.180007	0.1917	0.872946
HALLMARK_INTERFERON_GAMMA_RESPONSE	TRAFD1	The innate immune system confers host defense against viral and microbial infection, and TRAFD1 is a negative feedback regulator that controls excessive immune responses (Sanada et al., 2008 [PubMed 18849341]).[supplied by OMIM, Dec 2009] /// TRAFD1 (TRAF-Type Zinc Finger Domain Containing 1) is a Protein Coding gene. An important paralog of this gene is XAF1. /// Negative feedback regulator that…		×	ILMN_1758250	0.104312	0.519951	0.998895	0.112826	0.180548	0.867124
HALLMARK_INTERFERON_GAMMA_RESPONSE	TRIM25	The protein encoded by this gene is a member of the tripartite motif (TRIM) family. The TRIM motif includes three zinc-binding domains, a RING, a B-box type 1 and a B-box type 2, and a coiled-coil region. The protein localizes to the cytoplasm. The presence of potential DNA-binding and dimerization-transactivation domains suggests that this protein may act as a transcription factor, similar to se…		×	ILMN_1813625	0.163779	0.309329	0.998895	0.14912	0.0751821	0.811827
HALLMARK_INTERFERON_GAMMA_RESPONSE	TRIM26	The protein encoded by this gene is a member of the tripartite motif (TRIM) family. The TRIM motif includes three zinc-binding domains, a RING, a B-box type 1 and a B-box type 2, and a coiled-coil region. The protein localizes to cytoplasmic bodies. Although the function of the protein is unknown, the RING domain suggests that the protein may have DNA-binding activity. The gene localizes to the m…		×	ILMN_1738704	0.0844948	0.452735	0.998895	0.143943	0.0143375	0.742733
HALLMARK_INTERFERON_GAMMA_RESPONSE	USP18	The protein encoded by this gene belongs to the ubiquitin-specific proteases (UBP) family of enzymes that cleave ubiquitin from ubiquitinated protein substrates. It is highly expressed in liver and thymus, and is localized to the nucleus. This protein efficiently cleaves only ISG15 (a ubiquitin-like protein) fusions, and deletion of this gene in mice results in a massive increase of ISG15 conjuga…		×	ILMN_3240420	0.200285	0.502826	0.998895	0.208194	0.180172	0.867124
HALLMARK_INTERFERON_GAMMA_RESPONSE	VAMP5	Synaptobrevins/VAMPs, syntaxins, and the 25-kD synaptosomal-associated protein are the main components of a protein complex involved in the docking and/or fusion of vesicles and cell membranes. The VAMP5 gene is a member of the vesicle-associated membrane protein (VAMP)/synaptobrevin family and the SNARE superfamily. This VAMP family member may participate in vesicle trafficking events that are a…		×	ILMN_1809467	-0.0857663	0.659905	0.998895	0.132588	0.190635	0.872026
HALLMARK_INTERFERON_GAMMA_RESPONSE	XCL1	This antimicrobial gene encodes a member of the chemokine superfamily. Chemokines function in inflammatory and immunological responses, inducing leukocyte migration and activation. The encoded protein is a member of the C-chemokine subfamily, retaining only two of four cysteines conserved in other chemokines, and is thought to be specifically chemotactic for T cells. This gene and a closely relat…		×	ILMN_1666257	0.0117725	0.831126	0.998895	0.053342	0.0636617	0.799458
HALLMARK_INTERFERON_GAMMA_RESPONSE	ZNFX1	ZNFX1 (Zinc Finger NFX1-Type Containing 1) is a Protein Coding gene. GO annotations related to this gene include poly(A) RNA binding and binding. An important paralog of this gene is AQR. /// This gene was present in the common ancestor of animals and fungi.		×	ILMN_1745148	-0.094633	0.371061	0.998895	0.136863	0.0132575	0.740471
HALLMARK_MTORC1_SIGNALING	ABCF2	This gene encodes a member of the ATP-binding cassette (ABC) transporter superfamily. ATP-binding casette proteins transport various molecules across extra- and intracellular membranes. Alterations in this gene may be involved in cancer progression. Alternative splicing results in multiple transcript variants. Related pseudogenes have been identified on chromosomes 3 and 7. [provided by RefSeq, J…	×		ILMN_1781999	-0.133614	0.148061	0.998895	-0.0156747	0.743006	0.97663
HALLMARK_MTORC1_SIGNALING	ACACA	Acetyl-CoA carboxylase (ACC) is a complex multifunctional enzyme system. ACC is a biotin-containing enzyme which catalyzes the carboxylation of acetyl-CoA to malonyl-CoA, the rate-limiting step in fatty acid synthesis. There are two ACC forms, alpha and beta, encoded by two different genes. ACC-alpha is highly enriched in lipogenic tissues. The enzyme is under long term control at the transcripti…	×		ILMN_1772123	-0.0877283	0.22108	0.998895	-0.00235092	0.949509	0.996856
HALLMARK_MTORC1_SIGNALING	ACLY	ATP citrate lyase is the primary enzyme responsible for the synthesis of cytosolic acetyl-CoA in many tissues. The enzyme is a tetramer (relative molecular weight approximately 440,000) of apparently identical subunits. It catalyzes the formation of acetyl-CoA and oxaloacetate from citrate and CoA with a concomitant hydrolysis of ATP to ADP and phosphate. The product, acetyl-CoA, serves several i…	×	×	ILMN_1749014	-0.120575	0.288702	0.998895	-0.0280942	0.633344	0.959464
HALLMARK_MTORC1_SIGNALING	ACTR2	The specific function of this gene has not yet been determined; however, the protein it encodes is known to be a major constituent of the ARP2/3 complex. This complex is located at the cell surface and is essential to cell shape and motility through lamellipodial actin assembly and protrusion. Two transcript variants encoding different isoforms have been found for this gene. [provided by RefSeq, …	×		ILMN_2388605	-0.225785	0.0968308	0.998895	-0.00719403	0.918499	0.994595
HALLMARK_MTORC1_SIGNALING	ACTR3	The specific function of this gene has not yet been determined; however, the protein it encodes is known to be a major constituent of the ARP2/3 complex. This complex is located at the cell surface and is essential to cell shape and motility through lamellipodial actin assembly and protrusion. Three transcript variants encoding two different isoforms have been found for this gene. [provided by Re…		×	ILMN_1657153	0.100947	0.476483	0.998895	-0.0804924	0.27427	0.900636
HALLMARK_MTORC1_SIGNALING	AK4	This gene encodes a member of the adenylate kinase family of enzymes. The encoded protein is localized to the mitochondrial matrix. Adenylate kinases regulate the adenine and guanine nucleotide compositions within a cell by catalyzing the reversible transfer of phosphate group among these nucleotides. Five isozymes of adenylate kinase have been identified in vertebrates. Expression of these isozy…	×	×	ILMN_1764090	-0.164785	0.352384	0.998895	-0.202742	0.0282038	0.765987
HALLMARK_MTORC1_SIGNALING	ALDOA	The protein encoded by this gene, Aldolase A (fructose-bisphosphate aldolase), is a glycolytic enzyme that catalyzes the reversible conversion of fructose-1,6-bisphosphate to glyceraldehyde 3-phosphate and dihydroxyacetone phosphate. Three aldolase isozymes (A, B, and C), encoded by three different genes, are differentially expressed during development. Aldolase A is found in the developing embry…	×		ILMN_1736700	-0.561423	0.119614	0.998895	0.011547	0.950652	0.996856
HALLMARK_MTORC1_SIGNALING	ARPC5L	ARPC5L (Actin Related Protein 2/3 Complex Subunit 5-Like) is a Protein Coding gene. Among its related pathways are Bacterial invasion of epithelial cells and Endocytosis. GO annotations related to this gene include actin binding. An important paralog of this gene is ARPC5. /// May function as component of the Arp2/3 complex which is involved in regulation of actin polymerization and together with…		×	ILMN_2043816	0.0203392	0.814685	0.998895	-0.0196333	0.662825	0.96308
HALLMARK_MTORC1_SIGNALING	ASNS	The protein encoded by this gene is involved in the synthesis of asparagine. This gene complements a mutation in the temperature-sensitive hamster mutant ts11, which blocks progression through the G1 phase of the cell cycle at nonpermissive temperature. Alternatively spliced transcript variants have been described for this gene. [provided by RefSeq, May 2010] /// ASNS (Asparagine Synthetase (Glut…		×	ILMN_2398107	0.0951044	0.352454	0.998895	-0.0306688	0.563038	0.949198
HALLMARK_MTORC1_SIGNALING	ATP2A2	This gene encodes one of the SERCA Ca(2+)-ATPases, which are intracellular pumps located in the sarcoplasmic or endoplasmic reticula of muscle cells. This enzyme catalyzes the hydrolysis of ATP coupled with the translocation of calcium from the cytosol into the sarcoplasmic reticulum lumen, and is involved in regulation of the contraction/relaxation cycle. Mutations in this gene cause Darier-Whit…	×		ILMN_1655884	-0.235259	0.121059	0.998895	-0.0152138	0.846318	0.986558
HALLMARK_MTORC1_SIGNALING	ATP6V1D	This gene encodes a component of vacuolar ATPase (V-ATPase), a multisubunit enzyme that mediates acidification of eukaryotic intracellular organelles. V-ATPase dependent organelle acidification is necessary for such intracellular processes as protein sorting, zymogen activation, receptor-mediated endocytosis, and synaptic vesicle proton gradient generation. V-ATPase is composed of a cytosolic V1 …		×	ILMN_1797310	0.110427	0.146531	0.998895	-0.0308506	0.433455	0.927406
HALLMARK_MTORC1_SIGNALING	BCAT1	This gene encodes the cytosolic form of the enzyme branched-chain amino acid transaminase. This enzyme catalyzes the reversible transamination of branched-chain alpha-keto acids to branched-chain L-amino acids essential for cell growth. Two different clinical disorders have been attributed to a defect of branched-chain amino acid transamination: hypervalinemia and hyperleucine-isoleucinemia. As t…	×	×	ILMN_1766169	-0.18301	0.225354	0.998895	-0.191638	0.0149589	0.747329
HALLMARK_MTORC1_SIGNALING	BHLHE40	This gene encodes a basic helix-loop-helix protein expressed in various tissues. The encoded protein can interact with ARNTL or compete for E-box binding sites in the promoter of PER1 and repress CLOCK/ARNTL's transactivation of PER1. This gene is believed to be involved in the control of circadian rhythm and cell differentiation. [provided by RefSeq, Feb 2014] /// BHLHE40 (Basic Helix-Loop-Helix…	×	×	ILMN_1768534	-0.129413	0.311641	0.998895	-0.0428114	0.518515	0.942626
HALLMARK_MTORC1_SIGNALING	CACYBP	The protein encoded by this gene is a calcyclin binding protein. It may be involved in calcium-dependent ubiquitination and subsequent proteosomal degradation of target proteins. It probably serves as a molecular bridge in ubiquitin E3 complexes and participates in the ubiquitin-mediated degradation of beta-catenin. Two alternatively spliced transcript variants encoding different isoforms have be…	×	×	ILMN_1726574	-0.214337	0.193793	0.998895	-0.0455877	0.593582	0.952922
HALLMARK_MTORC1_SIGNALING	CANX	This gene encodes a member of the calnexin family of molecular chaperones. The encoded protein is a calcium-binding, endoplasmic reticulum (ER)-associated protein that interacts transiently with newly synthesized N-linked glycoproteins, facilitating protein folding and assembly. It may also play a central role in the quality control of protein folding by retaining incorrectly folded protein subun…	×	×	ILMN_1762825	-0.104416	0.354619	0.998895	-0.0904297	0.123015	0.844381
HALLMARK_MTORC1_SIGNALING	CCNF	This gene encodes a member of the cyclin family. Cyclins are important regulators of cell cycle transitions through their ability to bind and activate cyclin-dependent protein kinases. This member also belongs to the F-box protein family which is characterized by an approximately 40 amino acid motif, the F-box. The F-box proteins constitute one of the four subunits of the ubiquitin protein ligase…	×	×	ILMN_1773119	-0.111394	0.216617	0.998895	-0.0759431	0.104941	0.831598
HALLMARK_MTORC1_SIGNALING	CCNG1	The eukaryotic cell cycle is governed by cyclin-dependent protein kinases (CDKs) whose activities are regulated by cyclins and CDK inhibitors. The protein encoded by this gene is a member of the cyclin family and contains the cyclin box. The encoded protein lacks the protein destabilizing (PEST) sequence that is present in other family members. Transcriptional activation of this gene can be induc…	×	×	ILMN_1694491	-0.216981	0.0122193	0.998895	-0.106057	0.0181386	0.750675
HALLMARK_MTORC1_SIGNALING	CCT6A	The protein encoded by this gene is a molecular chaperone that is a member of the chaperonin containing TCP1 complex (CCT), also known as the TCP1 ring complex (TRiC). This complex consists of two identical stacked rings, each containing eight different proteins. Unfolded polypeptides enter the central cavity of the complex and are folded in an ATP-dependent manner. The complex folds various prot…		×	ILMN_1719611	-0.100474	0.630252	0.998895	-0.0833065	0.441924	0.929159
HALLMARK_MTORC1_SIGNALING	CDKN1A	This gene encodes a potent cyclin-dependent kinase inhibitor. The encoded protein binds to and inhibits the activity of cyclin-cyclin-dependent kinase2 or -cyclin-dependent kinase4 complexes, and thus functions as a regulator of cell cycle progression at G1. The expression of this gene is tightly controlled by the tumor suppressor protein p53, through which this protein mediates the p53-dependent…		×	ILMN_1784602	0.0534754	0.763993	0.998895	-0.0407779	0.659043	0.962505
HALLMARK_MTORC1_SIGNALING	CFP	This gene encodes a plasma glycoprotein that positively regulates the alternative complement pathway of the innate immune system. This protein binds to many microbial surfaces and apoptotic cells and stabilizes the C3- and C5-convertase enzyme complexes in a feedback loop that ultimately leads to formation of the membrane attack complex and lysis of the target cell. Mutations in this gene result …		×	ILMN_1658121	0.109758	0.313255	0.998895	-0.0370794	0.511106	0.941608
HALLMARK_MTORC1_SIGNALING	COPS5	The protein encoded by this gene is one of the eight subunits of COP9 signalosome, a highly conserved protein complex that functions as an important regulator in multiple signaling pathways. The structure and function of COP9 signalosome is similar to that of the 19S regulatory particle of 26S proteasome. COP9 signalosome has been shown to interact with SCF-type E3 ubiquitin ligases and act as a …		×	ILMN_1736002	0.0357275	0.628876	0.998895	-0.0879031	0.022742	0.756237
HALLMARK_MTORC1_SIGNALING	CTH	This gene encodes a cytoplasmic enzyme in the trans-sulfuration pathway that converts cystathione derived from methionine into cysteine. Glutathione synthesis in the liver is dependent upon the availability of cysteine. Mutations in this gene cause cystathioninuria. Alternative splicing of this gene results in three transcript variants encoding different isoforms. [provided by RefSeq, Jun 2010] /…		×	ILMN_2305116	-0.00402809	0.944109	0.999318	-0.0231338	0.438064	0.927862
HALLMARK_MTORC1_SIGNALING	CXCR4	This gene encodes a CXC chemokine receptor specific for stromal cell-derived factor-1. The protein has 7 transmembrane regions and is located on the cell surface. It acts with the CD4 protein to support HIV entry into cells and is also highly expressed in breast cancer cells. Mutations in this gene have been associated with WHIM (warts, hypogammaglobulinemia, infections, and myelokathexis) syndro…	×	×	ILMN_1801584	-0.626329	0.137903	0.998895	-0.237186	0.278216	0.902705
HALLMARK_MTORC1_SIGNALING	CYB5B	CYB5B (Cytochrome B5 Type B) is a Protein Coding gene. Among its related pathways are cytochrome P450. GO annotations related to this gene include heme binding and enzyme activator activity. An important paralog of this gene is CYB5A. /// Cytochrome b5 is a membrane bound hemoprotein which function as an electron carrier for several membrane bound oxygenases. /// This gene was present in the comm…		×	ILMN_1684321	-0.0419266	0.556808	0.998895	-0.0290157	0.433314	0.927379
HALLMARK_MTORC1_SIGNALING	CYP51A1	This gene encodes a member of the cytochrome P450 superfamily of enzymes. The cytochrome P450 proteins are monooxygenases which catalyze many reactions involved in drug metabolism and synthesis of cholesterol, steroids and other lipids. This endoplasmic reticulum protein participates in the synthesis of cholesterol by catalyzing the removal of the 14alpha-methyl group from lanosterol. Homologous …		×	ILMN_1664718	-0.0351165	0.803937	0.998895	-0.0619062	0.399308	0.922172
HALLMARK_MTORC1_SIGNALING	DAPP1	DAPP1 (Dual Adaptor Of Phosphotyrosine And 3-Phosphoinositides) is a Protein Coding gene. Among its related pathways are B cell receptor signaling pathway (KEGG) and NF-kappaB Signaling. GO annotations related to this gene include phospholipid binding and phosphatidylinositol-3,4-bisphosphate binding. /// May act as a B-cell-associated adapter that regulates B-cell antigen receptor (BCR)-signalin…		×	ILMN_1664691	-0.037307	0.792874	0.998895	-0.0605549	0.411718	0.924399
HALLMARK_MTORC1_SIGNALING	DDIT4	DDIT4 (DNA Damage Inducible Transcript 4) is a Protein Coding gene. Diseases associated with DDIT4 include hypoxia. Among its related pathways are MicroRNAs in cancer and Translation Insulin regulation of translation. GO annotations related to this gene include 14-3-3 protein binding. An important paralog of this gene is DDIT4L. /// Regulates cell growth, proliferation and survival via inhibition…	×	×	ILMN_1661599	-0.222717	0.246905	0.998895	-0.118951	0.233314	0.886014
HALLMARK_MTORC1_SIGNALING	DHCR24	This gene encodes a flavin adenine dinucleotide (FAD)-dependent oxidoreductase which catalyzes the reduction of the delta-24 double bond of sterol intermediates during cholesterol biosynthesis. The protein contains a leader sequence that directs it to the endoplasmic reticulum membrane. Missense mutations in this gene have been associated with desmosterolosis. Also, reduced expression of the gene…		×	ILMN_1725510	-0.00777219	0.935781	0.999288	-0.103728	0.0392406	0.783352
HALLMARK_MTORC1_SIGNALING	DHFR	Dihydrofolate reductase converts dihydrofolate into tetrahydrofolate, a methyl group shuttle required for the de novo synthesis of purines, thymidylic acid, and certain amino acids. While the functional dihydrofolate reductase gene has been mapped to chromosome 5, multiple intronless processed pseudogenes or dihydrofolate reductase-like genes have been identified on separate chromosomes. Dihydrof…		×	ILMN_1759872	-0.0115489	0.899501	0.998895	-0.0524233	0.2699	0.898267
HALLMARK_MTORC1_SIGNALING	EEF1E1	This gene encodes a multifunctional protein that localizes to both the cytoplasm and nucleus. In the cytoplasm, the encoded protein is an auxiliary component of the macromolecular aminoacyl-tRNA synthase complex. However, its mouse homolog has been shown to translocate to the nucleus in response to DNA damage, and it plays a positive role in ATM/ATR-mediated p53 activation. Alternative splicing r…		×	ILMN_1725105	0.109518	0.21038	0.998895	-0.062004	0.171849	0.864187
HALLMARK_MTORC1_SIGNALING	EIF2S2	Eukaryotic translation initiation factor 2 (EIF-2) functions in the early steps of protein synthesis by forming a ternary complex with GTP and initiator tRNA and binding to a 40S ribosomal subunit. EIF-2 is composed of three subunits, alpha, beta, and gamma, with the protein encoded by this gene representing the beta subunit. The beta subunit catalyzes the exchange of GDP for GTP, which recycles …		×	ILMN_1798014	0.00704273	0.914987	0.998895	-0.0286082	0.403672	0.922326
HALLMARK_MTORC1_SIGNALING	ELOVL5	This gene belongs to the ELO family. It is highly expressed in the adrenal gland and testis, and encodes a multi-pass membrane protein that is localized in the endoplasmic reticulum. This protein is involved in the elongation of long-chain polyunsaturated fatty acids. Mutations in this gene have been associated with spinocerebellar ataxia-38 (SCA38). Alternatively spliced transcript variants have…		×	ILMN_2174369	0.156391	0.131288	0.998895	-0.064652	0.228714	0.884407
HALLMARK_MTORC1_SIGNALING	ELOVL6	Fatty acid elongases (EC 6.2.1.3), such as ELOVL6, use malonyl-CoA as a 2-carbon donor in the first and rate-limiting step of fatty acid elongation (Moon et al., 2001 [PubMed 11567032]).[supplied by OMIM, Mar 2008] /// ELOVL6 (ELOVL Fatty Acid Elongase 6) is a Protein Coding gene. Diseases associated with ELOVL6 include common bile duct disease. Among its related pathways are Fatty Acyl-CoA Biosy…		×	ILMN_2111187	0.0579196	0.422721	0.998895	-0.0225982	0.546429	0.948175
HALLMARK_MTORC1_SIGNALING	ENO1	This gene encodes alpha-enolase, one of three enolase isoenzymes found in mammals. Each isoenzyme is a homodimer composed of 2 alpha, 2 gamma, or 2 beta subunits, and functions as a glycolytic enzyme. Alpha-enolase in addition, functions as a structural lens protein (tau-crystallin) in the monomeric form. Alternative splicing of this gene results in a shorter isoform that has been shown to bind t…	×		ILMN_1710756	-0.0880326	0.307573	0.998895	-0.0177836	0.690831	0.96722
HALLMARK_MTORC1_SIGNALING	EPRS	Aminoacyl-tRNA synthetases are a class of enzymes that charge tRNAs with their cognate amino acids. The protein encoded by this gene is a multifunctional aminoacyl-tRNA synthetase that catalyzes the aminoacylation of glutamic acid and proline tRNA species. Alternative splicing has been observed for this gene, but the full-length nature and biological validity of the variant have not been determin…	×	×	ILMN_1783695	-0.131695	0.123692	0.998895	-0.0875768	0.0488997	0.784983
HALLMARK_MTORC1_SIGNALING	ERO1L	ERO1A (Endoplasmic Reticulum Oxidoreductase Alpha) is a Protein Coding gene. Diseases associated with ERO1A include cholera. Among its related pathways are Protein processing in endoplasmic reticulum and Insulin receptor recycling. An important paralog of this gene is ERO1B. /// Oxidoreductase involved in disulfide bond formation in the endoplasmic reticulum. Efficiently reoxidizes P4HB/PDI, the …	×	×	ILMN_1744963	-0.181662	0.12584	0.998895	-0.0639434	0.298265	0.906398
HALLMARK_MTORC1_SIGNALING	ETF1	This gene encodes a class-1 polypeptide chain release factor. The encoded protein plays an essential role in directing termination of mRNA translation from the termination codons UAA, UAG and UGA. This protein is a component of the SURF complex which promotes degradation of prematurely terminated mRNAs via the mechanism of nonsense-mediated mRNA decay (NMD). Alternate splicing results in multiple…	×	×	ILMN_2222991	-0.151707	0.09393	0.998895	-0.0497202	0.288981	0.904305
HALLMARK_MTORC1_SIGNALING	FADS1	The protein encoded by this gene is a member of the fatty acid desaturase (FADS) gene family. Desaturase enzymes regulate unsaturation of fatty acids through the introduction of double bonds between defined carbons of the fatty acyl chain. FADS family members are considered fusion products composed of an N-terminal cytochrome b5-like domain and a C-terminal multiple membrane-spanning desaturase p…		×	ILMN_1670134	0.190105	0.0177815	0.998895	-0.0300327	0.467626	0.934054
HALLMARK_MTORC1_SIGNALING	FADS2	The protein encoded by this gene is a member of the fatty acid desaturase (FADS) gene family. Desaturase enzymes regulate unsaturation of fatty acids through the introduction of double bonds between defined carbons of the fatty acyl chain. FADS family members are considered fusion products composed of an N-terminal cytochrome b5-like domain and a C-terminal multiple membrane-spanning desaturase p…	×		ILMN_2075065	-0.0618908	0.266581	0.998895	0.0121286	0.674342	0.964711
HALLMARK_MTORC1_SIGNALING	FAM129A	FAM129A (Family With Sequence Similarity 129 Member A) is a Protein Coding gene. An important paralog of this gene is FAM129C. /// Regulates phosphorylation of a number of proteins involved in translation regulation including EIF2A, EIF4EBP1 and RPS6KB1. May be involved in the endoplasmic reticulum stress response (By similarity). /// This gene was present in the common ancestor of chordates.		×	ILMN_1810725	-0.126775	0.458195	0.998895	-0.080449	0.364387	0.915513
HALLMARK_MTORC1_SIGNALING	FDXR	This gene encodes a mitochondrial flavoprotein that initiates electron transport for cytochromes P450 receiving electrons from NADPH. Multiple alternatively spliced transcript variants have been found for this gene. [provided by RefSeq, Apr 2012] /// FDXR (Ferredoxin Reductase) is a Protein Coding gene. Diseases associated with FDXR include lipoid adrenal hyperplasia. Among its related pathways a…		×	ILMN_2414302	-0.0497149	0.440581	0.998895	-0.0178916	0.592533	0.952922
HALLMARK_MTORC1_SIGNALING	FKBP2	The protein encoded by this gene is a member of the immunophilin protein family, which play a role in immunoregulation and basic cellular processes involving protein folding and trafficking. This encoded protein is a cis-trans prolyl isomerase that binds the immunosuppressants FK506 and rapamycin. It is thought to function as an ER chaperone and may also act as a component of membrane cytoskeleta…		×	ILMN_1674337	0.0139407	0.892369	0.998895	-0.0240554	0.652768	0.961525
HALLMARK_MTORC1_SIGNALING	GBE1	The protein encoded by this gene is a glycogen branching enzyme that catalyzes the transfer of alpha-1,4-linked glucosyl units from the outer end of a glycogen chain to an alpha-1,6 position on the same or a neighboring glycogen chain. Branching of the chains is essential to increase the solubility of the glycogen molecule and, consequently, in reducing the osmotic pressure within cells. Highest …	×	×	ILMN_1789702	-0.164539	0.137986	0.998895	-0.0406194	0.479366	0.936398
HALLMARK_MTORC1_SIGNALING	GGA2	This gene encodes a member of the Golgi-localized, gamma adaptin ear-containing, ARF-binding (GGA) family. This family includes ubiquitous coat proteins that regulate the trafficking of proteins between the trans-Golgi network and the lysosome. These proteins share an amino-terminal VHS domain which mediates sorting of the mannose 6-phosphate receptors at the trans-Golgi network. They also contai…	×	×	ILMN_1686152	-0.134798	0.187067	0.998895	-0.0611227	0.248643	0.890763
HALLMARK_MTORC1_SIGNALING	GMPS	In the de novo synthesis of purine nucleotides, IMP is the branch point metabolite at which point the pathway diverges to the synthesis of either guanine or adenine nucleotides. In the guanine nucleotide pathway, there are 2 enzymes involved in converting IMP to GMP, namely IMP dehydrogenase (IMPD1), which catalyzes the oxidation of IMP to XMP, and GMP synthetase, which catalyzes the amination of…	×	×	ILMN_3242205	-0.244475	0.0234576	0.998895	-0.0822836	0.140093	0.848911
HALLMARK_MTORC1_SIGNALING	GOT1	Glutamic-oxaloacetic transaminase is a pyridoxal phosphate-dependent enzyme which exists in cytoplasmic and mitochondrial forms, GOT1 and GOT2, respectively. GOT plays a role in amino acid metabolism and the urea and tricarboxylic acid cycles. The two enzymes are homodimeric and show close homology. [provided by RefSeq, Jul 2008] /// GOT1 (Glutamic-Oxaloacetic Transaminase 1) is a Protein Coding …		×	ILMN_1656145	0.0522562	0.421631	0.998895	-0.0629663	0.06292	0.798274
HALLMARK_MTORC1_SIGNALING	GPI	This gene encodes a member of the glucose phosphate isomerase protein family. The encoded protein has been identified as a moonlighting protein based on its ability to perform mechanistically distinct functions. In the cytoplasm, the gene product functions as a glycolytic enzyme (glucose-6-phosphate isomerase) that interconverts glucose-6-phophsate and fructose-6-phosphate. Extracellularly, the e…	×		ILMN_2173451	-0.212626	0.0549153	0.998895	0.0455603	0.426128	0.925871
HALLMARK_MTORC1_SIGNALING	GSK3B	The protein encoded by this gene is a serine-threonine kinase, belonging to the glycogen synthase kinase subfamily. It is involved in energy metabolism, neuronal cell development, and body pattern formation. Polymorphisms in this gene have been implicated in modifying risk of Parkinson disease, and studies in mice show that overexpression of this gene may be relevant to the pathogenesis of Alzhei…	×		ILMN_1779376	-0.116514	0.346074	0.998895	-0.0107966	0.866213	0.988817
HALLMARK_MTORC1_SIGNALING	GTF2H1	GTF2H1 (General Transcription Factor IIH Subunit 1) is a Protein Coding gene. Diseases associated with GTF2H1 include paget disease of bone 3 and frontotemporal dementia and/or amyotrophic lateral sclerosis 3. Among its related pathways are RNA Polymerase II Transcription Initiation And Promoter Clearance and Nucleotide excision repair. GO annotations related to this gene include protein kinase a…		×	ILMN_2157957	0.157199	0.153113	0.998895	-0.0814023	0.153891	0.854566
HALLMARK_MTORC1_SIGNALING	HMBS	This gene encodes a member of the hydroxymethylbilane synthase superfamily. The encoded protein is the third enzyme of the heme biosynthetic pathway and catalyzes the head to tail condensation of four porphobilinogen molecules into the linear hydroxymethylbilane. Mutations in this gene are associated with the autosomal dominant disease acute intermittent porphyria. Alternatively spliced transcrip…		×	ILMN_1726306	-0.012219	0.899378	0.998895	-0.0255106	0.610975	0.955925
HALLMARK_MTORC1_SIGNALING	HMGCR	HMG-CoA reductase is the rate-limiting enzyme for cholesterol synthesis and is regulated via a negative feedback mechanism mediated by sterols and non-sterol metabolites derived from mevalonate, the product of the reaction catalyzed by reductase. Normally in mammalian cells this enzyme is suppressed by cholesterol derived from the internalization and degradation of low density lipoprotein (LDL) v…		×	ILMN_1657395	0.050487	0.577504	0.998895	-0.0508926	0.279644	0.902936
HALLMARK_MTORC1_SIGNALING	HMGCS1	HMGCS1 (3-Hydroxy-3-Methylglutaryl-CoA Synthase 1) is a Protein Coding gene. Among its related pathways are Butanoate metabolism and Metabolism. GO annotations related to this gene include protein homodimerization activity and isomerase activity. An important paralog of this gene is HMGCS2. /// This enzyme condenses acetyl-CoA with acetoacetyl-CoA to form HMG-CoA, which is the substrate for HMG-C…	×	×	ILMN_1797728	-0.20104	0.0719666	0.998895	-0.137121	0.0183462	0.750675
HALLMARK_MTORC1_SIGNALING	HSP90B1	This gene encodes a member of a family of adenosine triphosphate(ATP)-metabolizing molecular chaperones with roles in stabilizing and folding other proteins. The encoded protein is localized to melanosomes and the endoplasmic reticulum. Expression of this protein is associated with a variety of pathogenic states, including tumor formation. There is a microRNA gene located within the 5' exon of th…	×	×	ILMN_2096116	-0.176094	0.0626834	0.998895	-0.095354	0.0521319	0.787939
HALLMARK_MTORC1_SIGNALING	HSPA4	HSPA4 (Heat Shock Protein Family A (Hsp70) Member 4) is a Protein Coding gene. Diseases associated with HSPA4 include transient cerebral ischemia and salpingitis isthmica nodosa. Among its related pathways are Allograft rejection and Glucocorticoid Pathway (Peripheral Tissue), Pharmacodynamics. An important paralog of this gene is HSPA4L.		×	ILMN_1734814	-0.0810671	0.563733	0.998895	-0.120128	0.100179	0.830164
HALLMARK_MTORC1_SIGNALING	HSPA5	The protein encoded by this gene is a member of the heat shock protein 70 (HSP70) family. It is localized in the lumen of the endoplasmic reticulum (ER), and is involved in the folding and assembly of proteins in the ER. As this protein interacts with many ER proteins, it may play a key role in monitoring protein transport through the cell.[provided by RefSeq, Sep 2010] /// HSPA5 (Heat Shock Prot…		×	ILMN_1773865	-0.0745845	0.446632	0.998895	-0.0749641	0.14118	0.848911
HALLMARK_MTORC1_SIGNALING	HSPA9	This gene encodes a member of the heat shock protein 70 gene family. The encoded protein is primarily localized to the mitochondria but is also found in the endoplasmic reticulum, plasma membrane and cytoplasmic vesicles. This protein is a heat-shock cognate protein. This protein plays a role in cell proliferation, stress response and maintenance of the mitochondria. A pseudogene of this gene is …	×	×	ILMN_1679209	-0.18583	0.0517227	0.998895	-0.0566408	0.251596	0.891458
HALLMARK_MTORC1_SIGNALING	HSPD1	This gene encodes a member of the chaperonin family. The encoded mitochondrial protein may function as a signaling molecule in the innate immune system. This protein is essential for the folding and assembly of newly imported proteins in the mitochondria. This gene is adjacent to a related family member and the region between the 2 genes functions as a bidirectional promoter. Several pseudogenes …	×	×	ILMN_1766713	-0.173711	0.214986	0.998895	-0.0392841	0.588277	0.952922
HALLMARK_MTORC1_SIGNALING	HSPE1	This gene encodes a major heat shock protein which functions as a chaperonin. Its structure consists of a heptameric ring which binds to another heat shock protein in order to form a symmetric, functional heterodimer which enhances protein folding in an ATP-dependent manner. This gene and its co-chaperonin, HSPD1, are arranged in a head-to-head orientation on chromosome 2. Naturally occurring rea…		×	ILMN_2092536	0.224503	0.326021	0.998895	-0.143906	0.225249	0.88245
HALLMARK_MTORC1_SIGNALING	IDI1	IDI1 encodes a peroxisomally-localized enzyme that catalyzes the interconversion of isopentenyl diphosphate (IPP) to its highly electrophilic isomer, dimethylallyl diphosphate (DMAPP), which are the substrates for the successive reaction that results in the synthesis of farnesyl diphosphate and, ultimately, cholesterol. It has been shown in peroxisomal deficiency diseases such as Zellweger syndro…		×	ILMN_1755075	0.166459	0.139429	0.998895	-0.0400521	0.49215	0.939611
HALLMARK_MTORC1_SIGNALING	INSIG1	Oxysterols regulate cholesterol homeostasis through the liver X receptor (LXR)- and sterol regulatory element-binding protein (SREBP)-mediated signaling pathways. This gene is an insulin-induced gene. It encodes an endoplasmic reticulum (ER) membrane protein that plays a critical role in regulating cholesterol concentrations in cells. This protein binds to the sterol-sensing domains of SREBP clea…	×	×	ILMN_1793474	-0.317579	0.0557164	0.998895	-0.0770923	0.368966	0.915789
HALLMARK_MTORC1_SIGNALING	LDLR	The low density lipoprotein receptor (LDLR) gene family consists of cell surface proteins involved in receptor-mediated endocytosis of specific ligands. Low density lipoprotein (LDL) is normally bound at the cell membrane and taken into the cell ending up in lysosomes where the protein is degraded and the cholesterol is made available for repression of microsomal enzyme 3-hydroxy-3-methylglutaryl…	×	×	ILMN_2053415	-0.112512	0.256688	0.998895	-0.0424018	0.409633	0.924332
HALLMARK_MTORC1_SIGNALING	LTA4H	The protein encoded by this gene is an enzyme that contains both hydrolase and aminopeptidase activities. The hydrolase activity is used in the final step of the biosynthesis of leukotriene B4, a proinflammatory mediator. The aminopeptidase activity has been shown to degrade proline-glycine-proline (PGP), a neutrophil chemoattractant and biomarker for chronic obstructive pulmonary disease (COPD).…		×	ILMN_1690342	0.0159411	0.870787	0.998895	-0.0332712	0.513094	0.9417
HALLMARK_MTORC1_SIGNALING	MAP2K3	The protein encoded by this gene is a dual specificity protein kinase that belongs to the MAP kinase kinase family. This kinase is activated by mitogenic and environmental stress, and participates in the MAP kinase-mediated signaling cascade. It phosphorylates and thus activates MAPK14/p38-MAPK. This kinase can be activated by insulin, and is necessary for the expression of glucose transporter. E…		×	ILMN_1801175	-0.00481613	0.977562	0.999415	-0.0529016	0.5517	0.948629
HALLMARK_MTORC1_SIGNALING	MLLT11	The gene variously symbolized ALL1, HRX, or MLL located on 11q23 has been demonstrated to be fused with a number of translocation partners in cases of leukemia. t(1;11)(q21;q23) translocations that fused the MLL gene to a gene on chromosomal band 1q21 in 2 infants with acute myelomonocytic leukemia have been demonstrated. The N-terminal portion of the MLL gene is critical for leukemogenesis in tr…		×	ILMN_1759097	-0.040283	0.627212	0.998895	-0.0358799	0.404685	0.922383
HALLMARK_MTORC1_SIGNALING	MTHFD2	This gene encodes a nuclear-encoded mitochondrial bifunctional enzyme with methylenetetrahydrofolate dehydrogenase and methenyltetrahydrofolate cyclohydrolase activities. The enzyme functions as a homodimer and is unique in its absolute requirement for magnesium and inorganic phosphate. Formation of the enzyme-magnesium complex allows binding of NAD. Alternative splicing results in two different …	×	×	ILMN_2405521	-0.144091	0.307033	0.998895	-0.034602	0.636011	0.959488
HALLMARK_MTORC1_SIGNALING	MTHFD2L	MTHFD2L (Methylenetetrahydrofolate Dehydrogenase (NADP+ Dependent) 2-Like) is a Protein Coding gene. Among its related pathways are Metabolism and One carbon pool by folate. GO annotations related to this gene include formate-tetrahydrofolate ligase activity and methylenetetrahydrofolate dehydrogenase (NADP+) activity. An important paralog of this gene is MTHFD2. /// This gene was present in the …		×	ILMN_1652434	0.0443406	0.553567	0.998895	-0.104456	0.00764929	0.71077
HALLMARK_MTORC1_SIGNALING	NAMPT	This gene encodes a protein that catalyzes the condensation of nicotinamide with 5-phosphoribosyl-1-pyrophosphate to yield nicotinamide mononucleotide, one step in the biosynthesis of nicotinamide adenine dinucleotide. The protein belongs to the nicotinic acid phosphoribosyltransferase (NAPRTase) family and is thought to be involved in many important biological processes, including metabolism, st…	×	×	ILMN_1753111	-0.498742	0.134507	0.998895	-0.264846	0.125625	0.844381
HALLMARK_MTORC1_SIGNALING	NFIL3	The protein encoded by this gene is a transcriptional regulator that binds as a homodimer to activating transcription factor (ATF) sites in many cellular and viral promoters. The encoded protein represses PER1 and PER2 expression and therefore plays a role in the regulation of circadian rhythm. Three transcript variants encoding the same protein have been found for this gene. [provided by RefSeq,…	×		ILMN_1707312	-0.200997	0.0628244	0.998895	-0.00856478	0.878033	0.990585
HALLMARK_MTORC1_SIGNALING	NMT1	Myristate, a rare 14-carbon saturated fatty acid, is cotranslationally attached by an amide linkage to the N-terminal glycine residue of cellular and viral proteins with diverse functions. N-myristoyltransferase (NMT; EC 2.3.1.97) catalyzes the transfer of myristate from CoA to proteins. N-myristoylation appears to be irreversible and is required for full expression of the biologic activities of …	×		ILMN_1762678	-0.134788	0.290105	0.998895	0.0543577	0.410638	0.924399
HALLMARK_MTORC1_SIGNALING	NUPR1	NUPR1 (Nuclear Protein 1, Transcriptional Regulator) is a Protein Coding gene. Diseases associated with NUPR1 include sertoli cell-only syndrome and pancreatic ductal adenocarcinoma. Among its related pathways are Transcriptional misregulation in cancer. GO annotations related to this gene include chromatin binding. /// Chromatin-binding protein that converts stress signals into a program of gene…		×	ILMN_2404688	-0.0203659	0.733703	0.998895	-0.0318251	0.306076	0.908003
HALLMARK_MTORC1_SIGNALING	P4HA1	This gene encodes a component of prolyl 4-hydroxylase, a key enzyme in collagen synthesis composed of two identical alpha subunits and two beta subunits. The encoded protein is one of several different types of alpha subunits and provides the major part of the catalytic site of the active enzyme. In collagen and related proteins, prolyl 4-hydroxylase catalyzes the formation of 4-hydroxyproline th…	×		ILMN_1693334	-0.200294	0.103891	0.998895	-0.0157365	0.804849	0.983883
HALLMARK_MTORC1_SIGNALING	PGK1	The protein encoded by this gene is a glycolytic enzyme that catalyzes the conversion of 1,3-diphosphoglycerate to 3-phosphoglycerate. The encoded protein may also act as a cofactor for polymerase alpha. Additionally, this protein is secreted by tumor cells where it participates in angiogenesis by functioning to reduce disulfide bonds in the serine protease, plasmin, which consequently leads to t…	×	×	ILMN_1779258	-0.31175	0.205142	0.998895	-0.0652976	0.608379	0.954891
HALLMARK_MTORC1_SIGNALING	PGM1	The protein encoded by this gene is an isozyme of phosphoglucomutase (PGM) and belongs to the phosphohexose mutase family. There are several PGM isozymes, which are encoded by different genes and catalyze the transfer of phosphate between the 1 and 6 positions of glucose. In most cell types, this PGM isozyme is predominant, representing about 90% of total PGM activity. In red cells, PGM2 is a maj…	×	×	ILMN_1800659	-0.0931822	0.284686	0.998895	-0.0201496	0.655282	0.96198
HALLMARK_MTORC1_SIGNALING	PHGDH	This gene encodes the enzyme which is involved in the early steps of L-serine synthesis in animal cells. L-serine is required for D-serine and other amino acid synthesis. The enzyme requires NAD/NADH as a cofactor and forms homotetramers for activity. Mutations in this gene have been found in a family with congenital microcephaly, psychomotor retardation and other symptoms. Multiple alternatively…		×	ILMN_1704537	-0.0526333	0.642392	0.998895	-0.0793573	0.178056	0.866497
HALLMARK_MTORC1_SIGNALING	PIK3R3	PIK3R3 (Phosphoinositide-3-Kinase Regulatory Subunit 3) is a Protein Coding gene. Diseases associated with PIK3R3 include intravenous leiomyomatosis. Among its related pathways are Endometrial cancer and cGMP-PKG signaling pathway. GO annotations related to this gene include 1-phosphatidylinositol-3-kinase activity and 1-phosphatidylinositol-3-kinase regulator activity. An important paralog of th…	×		ILMN_1692895	-0.0762509	0.173777	0.998895	0.0609009	0.0368606	0.769795
HALLMARK_MTORC1_SIGNALING	PITPNB	This gene encodes a cytoplasmic protein that catalyzes the transfer of phosphatidylinositol and phosphatidylcholine between membranes. This transfer activity is required for COPI complex-mediated retrograde transport from the Golgi apparatus to the endoplasmic reticulum. Alternative splicing of this gene results in multiple transcript variants. [provided by RefSeq, Sep 2013] /// PITPNB (Phosphati…		×	ILMN_1809245	-0.0131085	0.861274	0.998895	-0.0212229	0.585648	0.952872
HALLMARK_MTORC1_SIGNALING	PLK1	The Ser/Thr protein kinase encoded by this gene belongs to the CDC5/Polo subfamily. It is highly expressed during mitosis and elevated levels are found in many different types of cancer. Depletion of this protein in cancer cells dramatically inhibited cell proliferation and induced apoptosis; hence, it is a target for cancer therapy. [provided by RefSeq, Sep 2015] /// PLK1 (Polo Like Kinase 1) is…		×	ILMN_1736176	0.0736121	0.247259	0.998895	-0.0185897	0.572813	0.950481
HALLMARK_MTORC1_SIGNALING	PLOD2	The protein encoded by this gene is a membrane-bound homodimeric enzyme that is localized to the cisternae of the rough endoplasmic reticulum. The enzyme (cofactors iron and ascorbate) catalyzes the hydroxylation of lysyl residues in collagen-like peptides. The resultant hydroxylysyl groups are attachment sites for carbohydrates in collagen and thus are critical for the stability of intermolecula…	×	×	ILMN_1771599	-0.111934	0.0795667	0.998895	-0.0365033	0.269338	0.898267
HALLMARK_MTORC1_SIGNALING	PNO1	PNO1 (Partner Of NOB1 Homolog) is a Protein Coding gene. Among its related pathways are Gene Expression and rRNA processing. GO annotations related to this gene include nucleic acid binding and RNA binding. /// This gene was present in the common ancestor of eukaryotes.		×	ILMN_1753607	0.0515202	0.498034	0.998895	-0.050209	0.203752	0.878981
HALLMARK_MTORC1_SIGNALING	PNP	This gene encodes an enzyme which reversibly catalyzes the phosphorolysis of purine nucleosides. The enzyme is trimeric, containing three identical subunits. Mutations which result in nucleoside phosphorylase deficiency result in defective T-cell (cell-mediated) immunity but can also affect B-cell immunity and antibody responses. Neurologic disorders may also be apparent in patients with immune d…		×	ILMN_2172174	0.0215649	0.863139	0.998895	-0.0375674	0.562868	0.949198
HALLMARK_MTORC1_SIGNALING	POLR3G	POLR3G (Polymerase (RNA) III Subunit G) is a Protein Coding gene. Diseases associated with POLR3G include leukemia, acute myelomonocytic, somatic, somatic. Among its related pathways are Cytosolic sensors of pathogen-associated DNA and Epstein-Barr virus infection. GO annotations related to this gene include DNA-directed RNA polymerase activity and RNA polymerase III activity. An important paralo…		×	ILMN_3251691	0.133625	0.0208314	0.998895	-0.0462913	0.121414	0.844381
HALLMARK_MTORC1_SIGNALING	PPA1	The protein encoded by this gene is a member of the inorganic pyrophosphatase (PPase) family. PPases catalyze the hydrolysis of pyrophosphate to inorganic phosphate, which is important for the phosphate metabolism of cells. Studies of a similar protein in bovine suggested a cytoplasmic localization of this enzyme. [provided by RefSeq, Jul 2008] /// PPA1 (Pyrophosphatase (Inorganic) 1) is a Protei…		×	ILMN_1805827	0.0259865	0.733464	0.998895	-0.0490788	0.215945	0.881906
HALLMARK_MTORC1_SIGNALING	PPIA	This gene encodes a member of the peptidyl-prolyl cis-trans isomerase (PPIase) family. PPIases catalyze the cis-trans isomerization of proline imidic peptide bonds in oligopeptides and accelerate the folding of proteins. The encoded protein is a cyclosporin binding-protein and may play a role in cyclosporin A-mediated immunosuppression. The protein can also interact with several HIV proteins, inc…		×	ILMN_3208715	-0.113947	0.62533	0.998895	-0.0768968	0.525404	0.944091
HALLMARK_MTORC1_SIGNALING	PPP1R15A	This gene is a member of a group of genes whose transcript levels are increased following stressful growth arrest conditions and treatment with DNA-damaging agents. The induction of this gene by ionizing radiation occurs in certain cell lines regardless of p53 status, and its protein response is correlated with apoptosis following ionizing radiation. [provided by RefSeq, Jul 2008] /// PPP1R15A (P…	×	×	ILMN_1659936	-0.197208	0.0897155	0.998895	-0.0898456	0.135876	0.846267
HALLMARK_MTORC1_SIGNALING	PSAT1	This gene encodes a member of the class-V pyridoxal-phosphate-dependent aminotransferase family. The encoded protein is a phosphoserine aminotransferase and decreased expression may be associated with schizophrenia. Mutations in this gene are also associated with phosphoserine aminotransferase deficiency. Alternative splicing results in multiple transcript variants. Pseudogenes of this gene have …		×	ILMN_3305273	-0.0508306	0.557265	0.998895	-0.0201861	0.653197	0.961525
HALLMARK_MTORC1_SIGNALING	PSMA3	The proteasome is a multicatalytic proteinase complex with a highly ordered ring-shaped 20S core structure. The core structure is composed of 4 rings of 28 non-identical subunits; 2 rings are composed of 7 alpha subunits and 2 rings are composed of 7 beta subunits. Proteasomes are distributed throughout eukaryotic cells at a high concentration and cleave peptides in an ATP/ubiquitin-dependent pro…		×	ILMN_2387553	0.247038	0.0509253	0.998895	-0.0279392	0.669024	0.964112
HALLMARK_MTORC1_SIGNALING	PSMA4	The proteasome is a multicatalytic proteinase complex with a highly ordered ring-shaped 20S core structure. The core structure is composed of 4 rings of 28 non-identical subunits; 2 rings are composed of 7 alpha subunits and 2 rings are composed of 7 beta subunits. Proteasomes are distributed throughout eukaryotic cells at a high concentration and cleave peptides in an ATP/ubiquitin-dependent pro…	×	×	ILMN_1682098	-0.140075	0.315597	0.998895	-0.0883373	0.2228	0.88239
HALLMARK_MTORC1_SIGNALING	PSMB5	The proteasome is a multicatalytic proteinase complex with a highly ordered ring-shaped 20S core structure. The core structure is composed of 4 rings of 28 non-identical subunits; 2 rings are composed of 7 alpha subunits and 2 rings are composed of 7 beta subunits. Proteasomes are distributed throughout eukaryotic cells at a high concentration and cleave peptides in an ATP/ubiquitin-dependent pro…		×	ILMN_1744649	0.0403408	0.681136	0.998895	-0.047352	0.35296	0.912754
HALLMARK_MTORC1_SIGNALING	PSMC2	The 26S proteasome is a multicatalytic proteinase complex with a highly ordered structure composed of 2 complexes, a 20S core and a 19S regulator. The 20S core is composed of 4 rings of 28 non-identical subunits; 2 rings are composed of 7 alpha subunits and 2 rings are composed of 7 beta subunits. The 19S regulator is composed of a base, which contains 6 ATPase subunits and 2 non-ATPase subunits,…		×	ILMN_1768784	0.0781046	0.246517	0.998895	-0.0546044	0.118891	0.842711
HALLMARK_MTORC1_SIGNALING	PSMC4	The 26S proteasome is a multicatalytic proteinase complex with a highly ordered structure composed of 2 complexes, a 20S core and a 19S regulator. The 20S core is composed of 4 rings of 28 non-identical subunits; 2 rings are composed of 7 alpha subunits and 2 rings are composed of 7 beta subunits. The 19S regulator is composed of a base, which contains 6 ATPase subunits and 2 non-ATPase subunits,…	×	×	ILMN_2395389	-0.313036	0.279521	0.998895	-0.12597	0.40132	0.922326
HALLMARK_MTORC1_SIGNALING	PSMC6	The 26S proteasome is a multicatalytic proteinase complex with a highly ordered structure composed of 2 complexes, a 20S core and a 19S regulator. The 20S core is composed of 4 rings of 28 non-identical subunits; 2 rings are composed of 7 alpha subunits and 2 rings are composed of 7 beta subunits. The 19S regulator is composed of a base, which contains 6 ATPase subunits and 2 non-ATPase subunits,…		×	ILMN_2096759	0.0775607	0.593215	0.998895	-0.0584908	0.437657	0.927712
HALLMARK_MTORC1_SIGNALING	PSMD12	The 26S proteasome is a multicatalytic proteinase complex with a highly ordered structure composed of 2 complexes, a 20S core and a 19S regulator. The 20S core is composed of 4 rings of 28 non-identical subunits; 2 rings are composed of 7 alpha subunits and 2 rings are composed of 7 beta subunits. The 19S regulator is composed of a base, which contains 6 ATPase subunits and 2 non-ATPase subunits,…		×	ILMN_2368971	-0.00143572	0.988062	0.999466	-0.0703499	0.158664	0.858718
HALLMARK_MTORC1_SIGNALING	PSMD13	The 26S proteasome is a multicatalytic proteinase complex with a highly ordered structure composed of 2 complexes, a 20S core and a 19S regulator. The 20S core is composed of 4 rings of 28 non-identical subunits; 2 rings are composed of 7 alpha subunits and 2 rings are composed of 7 beta subunits. The 19S regulator is composed of a base, which contains 6 ATPase subunits and 2 non-ATPase subunits,…		×	ILMN_1704404	0.0684848	0.438647	0.998895	-0.0416422	0.364179	0.915266
HALLMARK_MTORC1_SIGNALING	PSMD14	This gene encodes a component of the 26S proteasome. The 26S proteasome is a large multiprotein complex that catalyzes the degradation of ubiquitinated intracellular proteins. The encoded protein is a component of the 19S regulatory cap complex of the 26S proteasome and mediates substrate deubiquitination. A pseudogene of this gene is also located on the long arm of chromosome 2. [provided by Ref…		×	ILMN_1737396	0.138009	0.162936	0.998895	-0.054228	0.290138	0.905083
HALLMARK_MTORC1_SIGNALING	PSME3	The 26S proteasome is a multicatalytic proteinase complex with a highly ordered structure composed of 2 complexes, a 20S core and a 19S regulator. The 20S core is composed of 4 rings of 28 non-identical subunits; 2 rings are composed of 7 alpha subunits and 2 rings are composed of 7 beta subunits. The 19S regulator is composed of a base, which contains 6 ATPase subunits and 2 non-ATPase subunits,…	×	×	ILMN_1800975	-0.0981289	0.320428	0.998895	-0.0634403	0.215992	0.881906
HALLMARK_MTORC1_SIGNALING	PSMG1	PSMG1 (Proteasome Assembly Chaperone 1) is a Protein Coding gene. Diseases associated with PSMG1 include down syndrome and thrombasthenia. GO annotations related to this gene include proteasome binding. /// Chaperone protein which promotes assembly of the 20S proteasome as part of a heterodimer with PSMG2. The PSMG1-PSMG2 heterodimer binds to the PSMA5 and PSMA7 proteasome subunits, promotes asse…	×		ILMN_1779264	-0.125438	0.236126	0.998895	0.0313287	0.567937	0.950126
HALLMARK_MTORC1_SIGNALING	PSPH	The protein encoded by this gene belongs to a subfamily of the phosphotransferases. This encoded enzyme is responsible for the third and last step in L-serine formation. It catalyzes magnesium-dependent hydrolysis of L-phosphoserine and is also involved in an exchange reaction between L-serine and L-phosphoserine. Deficiency of this protein is thought to be linked to Williams syndrome. [provided …		×	ILMN_3214117	0.0316897	0.677155	0.998895	-0.0413376	0.295743	0.905856
HALLMARK_MTORC1_SIGNALING	RAB1A	This gene encodes a member of the Ras superfamily of GTPases. Members of the gene family cycle between inactive GDP-bound and active GTP-bound forms. This small GTPase controls vesicle traffic from the endoplasmic reticulum to the Golgi apparatus. Multiple alternatively spliced transcript variants have been identified for this gene which encode different protein isoforms. [provided by RefSeq, Oct…		×	ILMN_2118864	-0.0813616	0.39248	0.998895	-0.0537278	0.276683	0.902159
HALLMARK_MTORC1_SIGNALING	RIT1	This gene encodes a member of a subfamily of Ras-related GTPases. The encoded protein is involved in regulating p38 MAPK-dependent signaling cascades related to cellular stress. This protein also cooperates with nerve growth factor to promote neuronal development and regeneration. Alternate splicing results in multiple transcript variants. [provided by RefSeq, Feb 2012] /// RIT1 (Ras-Like Without…		×	ILMN_1656335	0.0989794	0.386471	0.998895	-0.0270856	0.6476	0.96077
HALLMARK_MTORC1_SIGNALING	RPN1	This gene encodes a type I integral membrane protein found only in the rough endoplasmic reticulum. The encoded protein is part of an N-oligosaccharyl transferase complex that links high mannose oligosaccharides to asparagine residues found in the Asn-X-Ser/Thr consensus motif of nascent polypeptide chains. This protein forms part of the regulatory subunit of the 26S proteasome and may mediate bi…		×	ILMN_1660533	-0.0588834	0.434543	0.998895	-0.0201027	0.606946	0.954574
HALLMARK_MTORC1_SIGNALING	RRM2	This gene encodes one of two non-identical subunits for ribonucleotide reductase. This reductase catalyzes the formation of deoxyribonucleotides from ribonucleotides. Synthesis of the encoded protein (M2) is regulated in a cell-cycle dependent fashion. Transcription from this gene can initiate from alternative promoters, which results in two isoforms that differ in the lengths of their N-termini.…		×	ILMN_3240773	0.0429686	0.623237	0.998895	-0.046898	0.301875	0.906864
HALLMARK_MTORC1_SIGNALING	SC5DL	This gene encodes an enzyme of cholesterol biosynthesis. The encoded protein catalyzes the conversion of lathosterol into 7-dehydrocholesterol. Mutations in this gene have been associated with lathosterolosis. Alternatively spliced transcript variants encoding the same protein have been described. [provided by RefSeq, Jul 2008] /// SC5D (Sterol-C5-Desaturase) is a Protein Coding gene. Diseases as…		×	ILMN_1677607	0.264211	0.0135288	0.998895	-0.0270437	0.623555	0.958522
HALLMARK_MTORC1_SIGNALING	SCD	This gene encodes an enzyme involved in fatty acid biosynthesis, primarily the synthesis of oleic acid. The protein belongs to the fatty acid desaturase family and is an integral membrane protein located in the endoplasmic reticulum. Transcripts of approximately 3.9 and 5.2 kb, differing only by alternative polyadenlyation signals, have been detected. A gene encoding a similar enzyme is located o…	×		ILMN_1689329	-0.215226	0.0340088	0.998895	-0.0140148	0.789036	0.981997
HALLMARK_MTORC1_SIGNALING	SDF2L1	SDF2L1 (Stromal Cell Derived Factor 2 Like 1) is a Protein Coding gene. GO annotations related to this gene include chaperone binding and misfolded protein binding. An important paralog of this gene is SDF2. /// This gene was present in the common ancestor of animals.		×	ILMN_1749213	0.110668	0.376146	0.998895	-0.0388714	0.548849	0.948175
HALLMARK_MTORC1_SIGNALING	SEC11A	This gene encodes a member of the peptidase S26B family. The encoded protein is an 18kDa subunit of the signal peptidase complex and has been linked to cell migration and invasion, gastric cancer and lymph node metastasis. Alternative splicing results in multiple transcript variants. A related pseudogene has been identified on chromosome 8. [provided by RefSeq, Dec 2012] /// SEC11A (SEC11 Homolog…		×	ILMN_1693490	-0.0229542	0.728361	0.998895	-0.0204194	0.551628	0.948629
HALLMARK_MTORC1_SIGNALING	SERP1	SERP1 (Stress-Associated Endoplasmic Reticulum Protein 1) is a Protein Coding gene. Among its related pathways are Unfolded Protein Response (UPR) and Transport to the Golgi and subsequent modification. An important paralog of this gene is SERP2. /// Interacts with target proteins during their translocation into the lumen of the endoplasmic reticulum. Protects unfolded target proteins against deg…	×	×	ILMN_1706817	-0.237719	0.0924556	0.998895	-0.050075	0.493225	0.939611
HALLMARK_MTORC1_SIGNALING	SLA	SLA (Src-Like-Adaptor) is a Protein Coding gene. Diseases associated with SLA include pontocerebellar hypoplasia type 2d. Among its related pathways are EPH-Ephrin signaling and PDGFR-beta signaling pathway. GO annotations related to this gene include SH3/SH2 adaptor activity. An important paralog of this gene is SLA2. /// Adapter protein, which negatively regulates T-cell receptor (TCR) signalin…	×	×	ILMN_2291954	-0.150517	0.318298	0.998895	-0.0737158	0.346099	0.911078
HALLMARK_MTORC1_SIGNALING	SLC2A1	This gene encodes a major glucose transporter in the mammalian blood-brain barrier. The encoded protein is found primarily in the cell membrane and on the cell surface, where it can also function as a receptor for human T-cell leukemia virus (HTLV) I and II. Mutations in this gene have been found in a family with paroxysmal exertion-induced dyskinesia. [provided by RefSeq, Apr 2013] /// SLC2A1 (S…	×	×	ILMN_1659027	-0.263242	0.0304827	0.998895	-0.0447204	0.476313	0.936116
HALLMARK_MTORC1_SIGNALING	SLC2A3	SLC2A3 (Solute Carrier Family 2 Member 3) is a Protein Coding gene. Diseases associated with SLC2A3 include huntington disease and fetal macrosomia. Among its related pathways are PAK Pathway and HIF1Alpha Pathway. GO annotations related to this gene include transmembrane transporter activity and glucose transmembrane transporter activity. An important paralog of this gene is ENSG00000251357. ///…	×	×	ILMN_1775708	-0.153779	0.262633	0.998895	-0.088097	0.216276	0.881906
HALLMARK_MTORC1_SIGNALING	SLC37A4	This gene regulates glucose-6-phosphate transport from the cytoplasm to the lumen of the endoplasmic reticulum, in order to maintain glucose homeostasis. It also plays a role in ATP-mediated calcium sequestration in the lumen of the endoplasmic reticulum. Mutations in this gene have been associated with various forms of glycogen storage disease. Alternative splicing in this gene results in multip…		×	ILMN_1678678	-0.024418	0.822228	0.998895	-0.0290839	0.606081	0.954263
HALLMARK_MTORC1_SIGNALING	SLC6A6	This gene encodes a multi-pass membrane protein that is a member of a family of sodium and chloride-ion dependent transporters. The encoded protein transports taurine and beta-alanine. There is a pseudogene for this gene on chromosome 21. Alternative splicing results in multiple transcript variants. [provided by RefSeq, May 2013] /// SLC6A6 (Solute Carrier Family 6 Member 6) is a Protein Coding g…	×	×	ILMN_1673586	-0.124187	0.236791	0.998895	-0.107103	0.0499316	0.784983
HALLMARK_MTORC1_SIGNALING	SLC7A11	This gene encodes a member of a heteromeric, sodium-independent, anionic amino acid transport system that is highly specific for cysteine and glutamate. In this system, designated Xc(-), the anionic form of cysteine is transported in exchange for glutamate. This protein has been identified as the predominant mediator of Kaposi sarcoma-associated herpesvirus fusion and entry permissiveness into ce…		×	ILMN_1655229	-0.0299345	0.820126	0.998895	-0.110905	0.105547	0.831633
HALLMARK_MTORC1_SIGNALING	SLC7A5	SLC7A5 (Solute Carrier Family 7 Member 5) is a Protein Coding gene. Diseases associated with SLC7A5 include lysinuric protein intolerance and phenylketonuria. Among its related pathways are Central carbon metabolism in cancer and Glucose / Energy Metabolism. GO annotations related to this gene include peptide antigen binding and antiporter activity. An important paralog of this gene is SLC7A10. /…	×	×	ILMN_1720373	-0.286736	0.0343859	0.998895	-0.131904	0.0603796	0.793147
HALLMARK_MTORC1_SIGNALING	SLC9A3R1	This gene encodes a sodium/hydrogen exchanger regulatory cofactor. The protein interacts with and regulates various proteins including the cystic fibrosis transmembrane conductance regulator and G-protein coupled receptors such as the beta2-adrenergic receptor and the parathyroid hormone 1 receptor. The protein also interacts with proteins that function as linkers between integral membrane and cy…	×	×	ILMN_1680925	-0.0965195	0.305979	0.998895	-0.0218274	0.655099	0.96198
HALLMARK_MTORC1_SIGNALING	SORD	Sorbitol dehydrogenase (SORD; EC 1.1.1.14) catalyzes the interconversion of polyols and their corresponding ketoses, and together with aldose reductase (ALDR1; MIM 103880), makes up the sorbitol pathway that is believed to play an important role in the development of diabetic complications (summarized by Carr and Markham, 1995 [PubMed 8535074]). The first reaction of the pathway (also called the …	×	×	ILMN_1692517	-0.192718	0.0720102	0.998895	-0.108908	0.0502148	0.784983
HALLMARK_MTORC1_SIGNALING	SQLE	Squalene epoxidase catalyzes the first oxygenation step in sterol biosynthesis and is thought to be one of the rate-limiting enzymes in this pathway. [provided by RefSeq, Jul 2008] /// SQLE (Squalene Epoxidase) is a Protein Coding gene. Diseases associated with SQLE include tinea cruris and tinea corporis. Among its related pathways are Metabolism and cholesterol biosynthesis II (via 24,25-dihydr…		×	ILMN_2041293	-0.0396602	0.660726	0.998895	-0.0350765	0.454541	0.931156
HALLMARK_MTORC1_SIGNALING	SSR1	The signal sequence receptor (SSR) is a glycosylated endoplasmic reticulum (ER) membrane receptor associated with protein translocation across the ER membrane. The SSR consists of 2 subunits, a 34-kD glycoprotein encoded by this gene and a 22-kD glycoprotein. This gene generates several mRNA species as a result of complex alternative polyadenylation. This gene is unusual in that it utilizes array…		×	ILMN_1750693	0.0632159	0.495366	0.998895	-0.0543083	0.259393	0.894356
HALLMARK_MTORC1_SIGNALING	STC1	This gene encodes a secreted, homodimeric glycoprotein that is expressed in a wide variety of tissues and may have autocrine or paracrine functions. The gene contains a 5' UTR rich in CAG trinucleotide repeats. The encoded protein contains 11 conserved cysteine residues and is phosphorylated by protein kinase C exclusively on its serine residues. The protein may play a role in the regulation of r…	×		ILMN_1758164	-0.0993005	0.208962	0.998895	0.019673	0.630805	0.959454
HALLMARK_MTORC1_SIGNALING	STIP1	STIP1 is an adaptor protein that coordinates the functions of HSP70 (see HSPA1A; MIM 140550) and HSP90 (see HSP90AA1; MIM 140571) in protein folding. It is thought to assist in the transfer of proteins from HSP70 to HSP90 by binding both HSP90 and substrate-bound HSP70. STIP1 also stimulates the ATPase activity of HSP70 and inhibits the ATPase activity of HSP90, suggesting that it regulates both …	×		ILMN_1789510	-0.156674	0.14069	0.998895	0.0297764	0.588543	0.952922
HALLMARK_MTORC1_SIGNALING	SYTL2	The protein encoded by this gene is a synaptotagmin-like protein (SLP) that belongs to a C2 domain-containing protein family. The SLP homology domain (SHD) of this protein has been shown to specifically bind the GTP-bound form of Ras-related protein Rab-27A (RAB27A). This protein plays a role in RAB27A-dependent vesicle trafficking and controls melanosome distribution in the cell periphery. Alter…		×	ILMN_2336609	0.0122226	0.918953	0.998895	-0.0413701	0.507028	0.941357
HALLMARK_MTORC1_SIGNALING	TBK1	The NF-kappa-B (NFKB) complex of proteins is inhibited by I-kappa-B (IKB) proteins, which inactivate NFKB by trapping it in the cytoplasm. Phosphorylation of serine residues on the IKB proteins by IKB kinases marks them for destruction via the ubiquitination pathway, thereby allowing activation and nuclear translocation of the NFKB complex. The protein encoded by this gene is similar to IKB kinas…		×	ILMN_1739967	0.0461026	0.581825	0.998895	-0.0354516	0.414564	0.924399
HALLMARK_MTORC1_SIGNALING	TCEA1	TCEA1 (Transcription Elongation Factor A1) is a Protein Coding gene. Diseases associated with TCEA1 include cockayne syndrome. Among its related pathways are Assembly of RNA Polymerase-II Initiation Complex and Infectious disease. GO annotations related to this gene include nucleic acid binding and translation elongation factor activity. An important paralog of this gene is TCEA2. /// Necessary f…	×	×	ILMN_2357770	-0.275937	0.238558	0.998895	-0.140806	0.246342	0.890077
HALLMARK_MTORC1_SIGNALING	TES	Cancer-associated chromosomal changes often involve regions containing fragile sites. This gene maps to a commom fragile site on chromosome 7q31.2 designated FRA7G. This gene is similar to mouse Testin, a testosterone-responsive gene encoding a Sertoli cell secretory protein containing three LIM domains. LIM domains are double zinc-finger motifs that mediate protein-protein interactions between t…		×	ILMN_1746243	-0.0667713	0.619916	0.998895	-0.0424769	0.543158	0.947448
HALLMARK_MTORC1_SIGNALING	TFRC	This gene encodes a cell surface receptor necessary for cellular iron uptake by the process of receptor-mediated endocytosis. This receptor is required for erythropoiesis and neurologic development. Multiple alternatively spliced variants have been identified. [provided by RefSeq, Sep 2015] /// TFRC (Transferrin Receptor) is a Protein Coding gene. Diseases associated with TFRC include combined t …		×	ILMN_1674243	-0.0509012	0.543962	0.998895	-0.12759	0.00370504	0.671858
HALLMARK_MTORC1_SIGNALING	TMEM97	TMEM97 is a conserved integral membrane protein that plays a role in controlling cellular cholesterol levels (Bartz et al., 2009 [PubMed 19583955]).[supplied by OMIM, Aug 2009] /// TMEM97 (Transmembrane Protein 97) is a Protein Coding gene. /// Plays a role as a regulator of cellular cholesterol homeostasis (PubMed:19583955). May function as sterol isomerase (PubMed:25566323). /// This gene was p…	×	×	ILMN_1710962	-0.122903	0.205199	0.998895	-0.113112	0.0252396	0.760302
HALLMARK_MTORC1_SIGNALING	TOMM40	The protein encoded by this gene is localized in the outer membrane of the mitochondria. It is the channel-forming subunit of the translocase of the mitochondrial outer membrane (TOM) complex that is essential for import of protein precursors into mitochondria. Alternatively spliced transcript variants have been found for this gene. [provided by RefSeq, Aug 2015] /// TOMM40 (Translocase Of Outer …		×	ILMN_3210491	0.0322306	0.770499	0.998895	-0.0245012	0.669097	0.964112
HALLMARK_MTORC1_SIGNALING	TPI1	This gene encodes an enzyme, consisting of two identical proteins, which catalyzes the isomerization of glyceraldehydes 3-phosphate (G3P) and dihydroxy-acetone phosphate (DHAP) in glycolysis and gluconeogenesis. Mutations in this gene are associated with triosephosphate isomerase deficiency. Pseudogenes have been identified on chromosomes 1, 4, 6 and 7. Alternative splicing results in multiple tr…		×	ILMN_1668861	0.035056	0.814501	0.998895	-0.0938215	0.22698	0.883118
HALLMARK_MTORC1_SIGNALING	TRIB3	The protein encoded by this gene is a putative protein kinase that is induced by the transcription factor NF-kappaB. The encoded protein is a negative regulator of NF-kappaB and can also sensitize cells to TNF- and TRAIL-induced apoptosis. In addition, this protein can negatively regulate the cell survival serine-threonine kinase AKT1. Differential promoter usage and alternate splicing result in …	×	×	ILMN_1787815	-0.237797	0.0496373	0.998895	-0.106387	0.090096	0.823655
HALLMARK_MTORC1_SIGNALING	TUBA4A	Microtubules of the eukaryotic cytoskeleton perform essential and diverse functions and are composed of a heterodimer of alpha and beta tubulin. The genes encoding these microtubule constituents are part of the tubulin superfamily, which is composed of six distinct families. Genes from the alpha, beta and gamma tubulin families are found in all eukaryotes. The alpha and beta tubulins represent th…	×	×	ILMN_1784300	-0.210033	0.104011	0.998895	-0.0529964	0.427974	0.926438
HALLMARK_MTORC1_SIGNALING	TXNRD1	This gene encodes a member of the family of pyridine nucleotide oxidoreductases. This protein reduces thioredoxins as well as other substrates, and plays a role in selenium metabolism and protection against oxidative stress. The functional enzyme is thought to be a homodimer which uses FAD as a cofactor. Each subunit contains a selenocysteine (Sec) residue which is required for catalytic activity…		×	ILMN_2324421	-0.0600185	0.74469	0.998895	-0.114423	0.232224	0.886014
HALLMARK_MTORC1_SIGNALING	UBE2D3	The modification of proteins with ubiquitin is an important cellular mechanism for targeting abnormal or short-lived proteins for degradation. Ubiquitination involves at least three classes of enzymes: ubiquitin-activating enzymes, or E1s, ubiquitin-conjugating enzymes, or E2s, and ubiquitin-protein ligases, or E3s. This gene encodes a member of the E2 ubiquitin-conjugating enzyme family. This en…	×	×	ILMN_2320853	-0.127684	0.162114	0.998895	-0.0551136	0.244435	0.88958
HALLMARK_MTORC1_SIGNALING	UCHL5	UCHL5 (Ubiquitin C-Terminal Hydrolase L5) is a Protein Coding gene. Among its related pathways are TGF-beta receptor signaling activates SMADs and Signaling by GPCR. GO annotations related to this gene include poly(A) RNA binding and endopeptidase inhibitor activity. An important paralog of this gene is BAP1. /// Protease that specifically cleaves Lys-48-linked polyubiquitin chains. Deubiquitinat…		×	ILMN_1731612	0.00178697	0.981134	0.999415	-0.0566791	0.149334	0.853741
HALLMARK_MTORC1_SIGNALING	UFM1	UFM1 is a ubiquitin-like protein that is conjugated to target proteins by E1-like activating enzyme UBA5 (UBE1DC1; MIM 610552) and E2-like conjugating enzyme UFC1 (MIM 610554) in a manner analogous to ubiquitylation (see UBE2M; MIM 603173) (Komatsu et al., 2004 [PubMed 15071506]).[supplied by OMIM, Dec 2008] /// UFM1 (Ubiquitin-Fold Modifier 1) is a Protein Coding gene. /// Ubiquitin-like modifie…	×	×	ILMN_1757646	-0.13701	0.327207	0.998895	-0.0651834	0.368861	0.915789
HALLMARK_MTORC1_SIGNALING	UNG	This gene encodes one of several uracil-DNA glycosylases. One important function of uracil-DNA glycosylases is to prevent mutagenesis by eliminating uracil from DNA molecules by cleaving the N-glycosylic bond and initiating the base-excision repair (BER) pathway. Uracil bases occur from cytosine deamination or misincorporation of dUMP residues. Alternative promoter usage and splicing of this gene…	×	×	ILMN_1683120	-0.137047	0.100091	0.998895	-0.078181	0.0707855	0.809517
HALLMARK_MTORC1_SIGNALING	USO1	The protein encoded by this gene is a peripheral membrane protein which recycles between the cytosol and the Golgi apparatus during interphase. It is regulated by phosphorylation: dephosphorylated protein associates with the Golgi membrane and dissociates from the membrane upon phosphorylation. Ras-associated protein 1 recruits this protein to coat protein complex II (COPII) vesicles during buddi…		×	ILMN_1692121	-0.0208223	0.793356	0.998895	-0.0730176	0.0777644	0.813551
HALLMARK_MTORC1_SIGNALING	XBP1	This gene encodes a transcription factor that regulates MHC class II genes by binding to a promoter element referred to as an X box. This gene product is a bZIP protein, which was also identified as a cellular transcription factor that binds to an enhancer in the promoter of the T cell leukemia virus type 1 promoter. It may increase expression of viral proteins by acting as the DNA binding partne…		×	ILMN_1809433	-0.0966372	0.401262	0.998895	-0.0998902	0.0953257	0.826824
HALLMARK_TNFA_SIGNALING_VIA_NFKB	ABCA1	The membrane-associated protein encoded by this gene is a member of the superfamily of ATP-binding cassette (ABC) transporters. ABC proteins transport various molecules across extra- and intracellular membranes. ABC genes are divided into seven distinct subfamilies (ABC1, MDR/TAP, MRP, ALD, OABP, GCN20, White). This protein is a member of the ABC1 subfamily. Members of the ABC1 subfamily comprise…		×	ILMN_1766054	-0.0145775	0.915808	0.998895	-0.067947	0.342773	0.911078
HALLMARK_TNFA_SIGNALING_VIA_NFKB	ATP2B1	The protein encoded by this gene belongs to the family of P-type primary ion transport ATPases characterized by the formation of an aspartyl phosphate intermediate during the reaction cycle. These enzymes remove bivalent calcium ions from eukaryotic cells against very large concentration gradients and play a critical role in intracellular calcium homeostasis. The mammalian plasma membrane calcium…	×	×	ILMN_2401933	-0.140358	0.174188	0.998895	-0.152673	0.0046991	0.671858
HALLMARK_TNFA_SIGNALING_VIA_NFKB	B4GALT5	This gene is one of seven beta-1,4-galactosyltransferase (beta4GalT) genes. They encode type II membrane-bound glycoproteins that appear to have exclusive specificity for the donor substrate UDP-galactose; all transfer galactose in a beta1,4 linkage to similar acceptor sugars: GlcNAc, Glc, and Xyl. Each beta4GalT has a distinct function in the biosynthesis of different glycoconjugates and sacchar…	×	×	ILMN_1685824	-0.120243	0.264982	0.998895	-0.0615196	0.27164	0.899204
HALLMARK_TNFA_SIGNALING_VIA_NFKB	BCL2A1	This gene encodes a member of the BCL-2 protein family. The proteins of this family form hetero- or homodimers and act as anti- and pro-apoptotic regulators that are involved in a wide variety of cellular activities such as embryonic development, homeostasis and tumorigenesis. The protein encoded by this gene is able to reduce the release of pro-apoptotic cytochrome c from mitochondria and block …	×	×	ILMN_1769229	-0.198401	0.166079	0.998895	-0.158493	0.0335475	0.768527
HALLMARK_TNFA_SIGNALING_VIA_NFKB	BHLHE40	This gene encodes a basic helix-loop-helix protein expressed in various tissues. The encoded protein can interact with ARNTL or compete for E-box binding sites in the promoter of PER1 and repress CLOCK/ARNTL's transactivation of PER1. This gene is believed to be involved in the control of circadian rhythm and cell differentiation. [provided by RefSeq, Feb 2014] /// BHLHE40 (Basic Helix-Loop-Helix…	×		ILMN_1768534	-0.129413	0.311641	0.998895	-0.0428114	0.518515	0.942626
HALLMARK_TNFA_SIGNALING_VIA_NFKB	BMP2	This gene encodes a member of the transforming growth factor-beta (TGFB) superfamily. The encoded preproprotein is proteolytically processed to generate each subunit of the disulfide-linked homodimer, which induces bone and cartilage formation. [provided by RefSeq, Nov 2015] /// BMP2 (Bone Morphogenetic Protein 2) is a Protein Coding gene. Diseases associated with BMP2 include brachydactyly, type…	×		ILMN_1722718	-0.0654728	0.190054	0.998895	-0.00865894	0.737839	0.976163
HALLMARK_TNFA_SIGNALING_VIA_NFKB	BTG1	This gene is a member of an anti-proliferative gene family that regulates cell growth and differentiation. Expression of this gene is highest in the G0/G1 phases of the cell cycle and downregulated when cells progressed through G1. The encoded protein interacts with several nuclear receptors, and functions as a coactivator of cell differentiation. This locus has been shown to be involved in a t(8…	×	×	ILMN_1775743	-0.189247	0.104947	0.998895	-0.12665	0.0369024	0.770091
HALLMARK_TNFA_SIGNALING_VIA_NFKB	BTG3	The protein encoded by this gene is a member of the BTG/Tob family. This family has structurally related proteins that appear to have antiproliferative properties. This encoded protein might play a role in neurogenesis in the central nervous system. Two transcript variants encoding different isoforms have been found for this gene. [provided by RefSeq, Aug 2008] /// BTG3 (BTG Family Member 3) is a…		×	ILMN_2154836	-0.0644893	0.601482	0.998895	-0.0928016	0.148374	0.852117
HALLMARK_TNFA_SIGNALING_VIA_NFKB	CCL2	This gene is one of several cytokine genes clustered on the q-arm of chromosome 17. Chemokines are a superfamily of secreted proteins involved in immunoregulatory and inflammatory processes. The superfamily is divided into four subfamilies based on the arrangement of N-terminal cysteine residues of the mature peptide. This chemokine is a member of the CC subfamily which is characterized by two ad…	×		ILMN_1720048	-0.29234	0.231609	0.998895	0.105898	0.403165	0.922326
HALLMARK_TNFA_SIGNALING_VIA_NFKB	CCL20	This antimicrobial gene belongs to the subfamily of small cytokine CC genes. Cytokines are a family of secreted proteins involved in immunoregulatory and inflammatory processes. The CC cytokines are proteins characterized by two adjacent cysteines. The protein encoded by this gene displays chemotactic activity for lymphocytes and can repress proliferation of myeloid progenitors. Two transcript va…	×	×	ILMN_1657234	-0.47444	0.219382	0.998895	-0.76924	0.000158871	0.569629
HALLMARK_TNFA_SIGNALING_VIA_NFKB	CCL4	The protein encoded by this gene is a mitogen-inducible monokine and is one of the major HIV-suppressive factors produced by CD8+ T-cells. The encoded protein is secreted and has chemokinetic and inflammatory functions. [provided by RefSeq, Dec 2012] /// CCL4 (C-C Motif Chemokine Ligand 4) is a Protein Coding gene. Diseases associated with CCL4 include omsk hemorrhagic fever and meningitis. Among…		×	ILMN_1716276	-0.126165	0.646248	0.998895	-0.306843	0.0323727	0.765987
HALLMARK_TNFA_SIGNALING_VIA_NFKB	CCND1	The protein encoded by this gene belongs to the highly conserved cyclin family, whose members are characterized by a dramatic periodicity in protein abundance throughout the cell cycle. Cyclins function as regulators of CDK kinases. Different cyclins exhibit distinct expression and degradation patterns which contribute to the temporal coordination of each mitotic event. This cyclin forms a comple…	×	×	ILMN_1688480	-0.12195	0.18823	0.998895	-0.0849217	0.0778881	0.813551
HALLMARK_TNFA_SIGNALING_VIA_NFKB	CD69	This gene encodes a member of the calcium dependent lectin superfamily of type II transmembrane receptors. Expression of the encoded protein is induced upon activation of T lymphocytes, and may play a role in proliferation. Furthermore, the protein may act to transmit signals in natural killer cells and platelets. [provided by RefSeq, Aug 2011] /// CD69 (CD69 Molecule) is a Protein Coding gene. D…		×	ILMN_1651316	-0.0412221	0.789527	0.998895	-0.0850759	0.288955	0.904305
HALLMARK_TNFA_SIGNALING_VIA_NFKB	CD83	The protein encoded by this gene is a single-pass type I membrane protein and member of the immunoglobulin superfamily of receptors. The encoded protein may be involved in the regulation of antigen presentation. A soluble form of this protein can bind to dendritic cells and inhibit their maturation. Three transcript variants encoding different isoforms have been found for this gene. [provided by …	×		ILMN_2328666	-0.14707	0.159053	0.998895	-0.0402631	0.456607	0.931727
HALLMARK_TNFA_SIGNALING_VIA_NFKB	CEBPB	This intronless gene encodes a transcription factor that contains a basic leucine zipper (bZIP) domain. The encoded protein functions as a homodimer but can also form heterodimers with CCAAT/enhancer-binding proteins alpha, delta, and gamma. Activity of this protein is important in the regulation of genes involved in immune and inflammatory responses, among other processes. The use of alternative…		×	ILMN_1693014	-0.0733501	0.53299	0.998895	-0.0555573	0.362993	0.915114
HALLMARK_TNFA_SIGNALING_VIA_NFKB	CFLAR	The protein encoded by this gene is a regulator of apoptosis and is structurally similar to caspase-8. However, the encoded protein lacks caspase activity and appears to be itself cleaved into two peptides by caspase-8. Several transcript variants encoding different isoforms have been found for this gene, and partial evidence for several more variants exists. [provided by RefSeq, Feb 2011] /// CF…	×		ILMN_2170625	-0.32565	0.313037	0.998895	-0.00536695	0.974401	0.998366
HALLMARK_TNFA_SIGNALING_VIA_NFKB	CSF1	The protein encoded by this gene is a cytokine that controls the production, differentiation, and function of macrophages. The active form of the protein is found extracellularly as a disulfide-linked homodimer, and is thought to be produced by proteolytic cleavage of membrane-bound precursors. The encoded protein may be involved in development of the placenta. Alternate splicing results in multi…	×		ILMN_1733402	-0.119344	0.14691	0.998895	0.0579632	0.174359	0.865324
HALLMARK_TNFA_SIGNALING_VIA_NFKB	CSF2	The protein encoded by this gene is a cytokine that controls the production, differentiation, and function of granulocytes and macrophages. The active form of the protein is found extracellularly as a homodimer. This gene has been localized to a cluster of related genes at chromosome region 5q31, which is known to be associated with interstitial deletions in the 5q- syndrome and acute myelogenous…	×	×	ILMN_1661861	-0.422166	0.182762	0.998895	-0.507994	0.00220918	0.654565
HALLMARK_TNFA_SIGNALING_VIA_NFKB	CXCL1	This antimicrobial gene encodes a member of the CXC subfamily of chemokines. The encoded protein is a secreted growth factor that signals through the G-protein coupled receptor, CXC receptor 2. This protein plays a role in inflammation and as a chemoattractant for neutrophils. Aberrant expression of this protein is associated with the growth and progression of certain tumors. A naturally occurrin…		×	ILMN_1787897	-0.312645	0.488169	0.998895	-0.254437	0.277283	0.902315
HALLMARK_TNFA_SIGNALING_VIA_NFKB	CXCL2	This antimicrobial gene is part of a chemokine superfamily that encodes secreted proteins involved in immunoregulatory and inflammatory processes. The superfamily is divided into four subfamilies based on the arrangement of the N-terminal cysteine residues of the mature peptide. This chemokine, a member of the CXC subfamily, is expressed at sites of inflammation and may suppress hematopoietic pro…	×	×	ILMN_1682636	-0.367797	0.211339	0.998895	-0.347657	0.0233923	0.756715
HALLMARK_TNFA_SIGNALING_VIA_NFKB	CXCL3	This antimicrobial gene encodes a member of the CXC subfamily of chemokines. The encoded protein is a secreted growth factor that signals through the G-protein coupled receptor, CXC receptor 2. This protein plays a role in inflammation and as a chemoattractant for neutrophils. [provided by RefSeq, Sep 2014] /// CXCL3 (C-X-C Motif Chemokine Ligand 3) is a Protein Coding gene. Among its related pat…		×	ILMN_1709350	0.0274547	0.776938	0.998895	-0.129638	0.0105398	0.738964
HALLMARK_TNFA_SIGNALING_VIA_NFKB	CXCL6	CXCL6 (C-X-C Motif Chemokine Ligand 6) is a Protein Coding gene. Diseases associated with CXCL6 include tonsillitis and mastitis. Among its related pathways are Chemokine Signaling and PEDF Induced Signaling. GO annotations related to this gene include heparin binding and CXCR chemokine receptor binding. An important paralog of this gene is PF4. /// Chemotactic for neutrophil granulocytes. Signal…		×	ILMN_2161577	0.160733	0.576367	0.998895	-0.168261	0.260184	0.894356
HALLMARK_TNFA_SIGNALING_VIA_NFKB	CXCR7	This gene encodes a member of the G-protein coupled receptor family. Although this protein was earlier thought to be a receptor for vasoactive intestinal peptide (VIP), it is now considered to be an orphan receptor, in that its endogenous ligand has not been identified. The protein is also a coreceptor for human immunodeficiency viruses (HIV). Translocations involving this gene and HMGA2 on chrom…		×	ILMN_1798360	-0.09009	0.347027	0.998895	-0.0534723	0.282174	0.903676
HALLMARK_TNFA_SIGNALING_VIA_NFKB	DENND5A	DENND5A (DENN Domain Containing 5A) is a Protein Coding gene. GO annotations related to this gene include Rab GTPase binding and Rab guanyl-nucleotide exchange factor activity. An important paralog of this gene is SBF1. /// Guanine nucleotide exchange factor (GEF) which may activate RAB6A and RAB39A and/or RAB39B. Promotes the exchange of GDP to GTP, converting inactive GDP-bound Rab proteins int…		×	ILMN_3245413	-0.0568119	0.663115	0.998895	-0.120233	0.0766647	0.812907
HALLMARK_TNFA_SIGNALING_VIA_NFKB	DNAJB4	The protein encoded by this gene is a molecular chaperone, tumor suppressor, and member of the heat shock protein-40 family. The encoded protein binds the cell adhesion protein E-cadherin and targets it to the plasma membrane. This protein also binds incorrectly folded E-cadherin and targets it for endoplasmic reticulum-associated degradation. This gene is a strong tumor suppressor for colorectal…	×		ILMN_2222317	-0.179445	0.0270843	0.998895	-0.00976853	0.815502	0.984705
HALLMARK_TNFA_SIGNALING_VIA_NFKB	DRAM1	This gene is regulated as part of the p53 tumor suppressor pathway. The gene encodes a lysosomal membrane protein that is required for the induction of autophagy by the pathway. Decreased transcriptional expression of this gene is associated with various tumors. This gene has a pseudogene on chromosome 4. [provided by RefSeq, Jul 2008] /// DRAM1 (DNA Damage Regulated Autophagy Modulator 1) is a P…	×	×	ILMN_1669376	-0.266903	0.0738871	0.998895	-0.0758165	0.326429	0.911078
HALLMARK_TNFA_SIGNALING_VIA_NFKB	DUSP1	The expression of DUSP1 gene is induced in human skin fibroblasts by oxidative/heat stress and growth factors. It specifies a protein with structural features similar to members of the non-receptor-type protein-tyrosine phosphatase family, and which has significant amino-acid sequence similarity to a Tyr/Ser-protein phosphatase encoded by the late gene H1 of vaccinia virus. The bacterially expres…		×	ILMN_1781285	-0.0551149	0.727346	0.998895	-0.0973294	0.23608	0.887634
HALLMARK_TNFA_SIGNALING_VIA_NFKB	DUSP4	The protein encoded by this gene is a member of the dual specificity protein phosphatase subfamily. These phosphatases inactivate their target kinases by dephosphorylating both the phosphoserine/threonine and phosphotyrosine residues. They negatively regulate members of the mitogen-activated protein (MAP) kinase superfamily (MAPK/ERK, SAPK/JNK, p38), which are associated with cellular proliferati…	×	×	ILMN_1808391	-0.197823	0.289103	0.998895	-0.0866059	0.370838	0.915966
HALLMARK_TNFA_SIGNALING_VIA_NFKB	DUSP5	The protein encoded by this gene is a member of the dual specificity protein phosphatase subfamily. These phosphatases inactivate their target kinases by dephosphorylating both the phosphoserine/threonine and phosphotyrosine residues. They negatively regulate members of the mitogen-activated protein (MAP) kinase superfamily (MAPK/ERK, SAPK/JNK, p38), which are associated with cellular proliferati…	×	×	ILMN_1656501	-0.194642	0.19002	0.998895	-0.0876296	0.255195	0.892
HALLMARK_TNFA_SIGNALING_VIA_NFKB	EFNA1	This gene encodes a member of the ephrin (EPH) family. The ephrins and EPH-related receptors comprise the largest subfamily of receptor protein-tyrosine kinases and have been implicated in mediating developmental events, especially in the nervous system and in erythropoiesis. Based on their structures and sequence relationships, ephrins are divided into the ephrin-A (EFNA) class, which are anchor…	×	×	ILMN_2371055	-0.0674224	0.313181	0.998895	-0.0350001	0.312902	0.91002
HALLMARK_TNFA_SIGNALING_VIA_NFKB	EGR1	The protein encoded by this gene belongs to the EGR family of C2H2-type zinc-finger proteins. It is a nuclear protein and functions as a transcriptional regulator. The products of target genes it activates are required for differentitation and mitogenesis. Studies suggest this is a cancer suppressor gene. [provided by RefSeq, Dec 2014] /// EGR1 (Early Growth Response 1) is a Protein Coding gene. …	×		ILMN_1762899	-0.171795	0.076681	0.998895	0.0823757	0.101618	0.830393
HALLMARK_TNFA_SIGNALING_VIA_NFKB	EGR3	This gene encodes a transcriptional regulator that belongs to the EGR family of C2H2-type zinc-finger proteins. It is an immediate-early growth response gene which is induced by mitogenic stimulation. The protein encoded by this gene participates in the transcriptional regulation of genes in controling biological rhythm. It may also play a role in a wide variety of processes including muscle deve…	×		ILMN_1722781	-0.130133	0.189161	0.998895	-0.0123462	0.809852	0.984181
HALLMARK_TNFA_SIGNALING_VIA_NFKB	EHD1	This gene belongs to a highly conserved gene family encoding EPS15 homology (EH) domain-containing proteins. The protein-binding EH domain was first noted in EPS15, a substrate for the epidermal growth factor receptor. The EH domain has been shown to be an important motif in proteins involved in protein-protein interactions and in intracellular sorting. The protein encoded by this gene is thought…	×	×	ILMN_1651832	-0.253298	0.101743	0.998895	-0.160939	0.0454182	0.784983
HALLMARK_TNFA_SIGNALING_VIA_NFKB	EIF1	EIF1 (Eukaryotic Translation Initiation Factor 1) is a Protein Coding gene. Among its related pathways are RNA transport and Translational Control. GO annotations related to this gene include poly(A) RNA binding and translation factor activity, RNA binding. An important paralog of this gene is EIF1B. /// Necessary for scanning and involved in initiation site selection. Promotes the assembly of 48…		×	ILMN_1803846	-0.0859368	0.418333	0.998895	-0.0594313	0.280984	0.9033
HALLMARK_TNFA_SIGNALING_VIA_NFKB	F2RL1	Coagulation factor II (thrombin) receptor-like 1 (F2RL1) is a member of the large family of 7-transmembrane-region receptors that couple to guanosine-nucleotide-binding proteins. F2RL1 is also a member of the protease-activated receptor family. It is activated by trypsin, but not by thrombin. It is activated by proteolytic cleavage of its extracellular amino terminus. The new amino terminus funct…		×	ILMN_2041190	-0.0363793	0.637175	0.998895	-0.0619689	0.122503	0.844381
HALLMARK_TNFA_SIGNALING_VIA_NFKB	F3	This gene encodes coagulation factor III which is a cell surface glycoprotein. This factor enables cells to initiate the blood coagulation cascades, and it functions as the high-affinity receptor for the coagulation factor VII. The resulting complex provides a catalytic event that is responsible for initiation of the coagulation protease cascades by specific limited proteolysis. Unlike the other …	×	×	ILMN_2129572	-0.441009	0.0266091	0.998895	-0.385248	0.000222269	0.569629
HALLMARK_TNFA_SIGNALING_VIA_NFKB	FJX1	The protein encoded by this gene is the human ortholog of mouse and Drosophila four-jointed gene product. The Drosophila protein is important for growth and differentiation of legs and wings, and for proper development of the eyes. The exact function of this gene in humans is not known. [provided by RefSeq, Jul 2008] /// FJX1 (Four Jointed Box 1) is a Protein Coding gene. /// Acts as an inhibitor…		×	ILMN_1746465	0.0767326	0.252857	0.998895	-0.0303377	0.383227	0.919304
HALLMARK_TNFA_SIGNALING_VIA_NFKB	FOSB	The Fos gene family consists of 4 members: FOS, FOSB, FOSL1, and FOSL2. These genes encode leucine zipper proteins that can dimerize with proteins of the JUN family, thereby forming the transcription factor complex AP-1. As such, the FOS proteins have been implicated as regulators of cell proliferation, differentiation, and transformation. Alternatively spliced transcript variants encoding differ…	×	×	ILMN_1751607	-0.146245	0.159745	0.998895	-0.0541044	0.315494	0.91002
HALLMARK_TNFA_SIGNALING_VIA_NFKB	FOSL2	The Fos gene family consists of 4 members: FOS, FOSB, FOSL1, and FOSL2. These genes encode leucine zipper proteins that can dimerize with proteins of the JUN family, thereby forming the transcription factor complex AP-1. As such, the FOS proteins have been implicated as regulators of cell proliferation, differentiation, and transformation. [provided by RefSeq, Jul 2014] /// FOSL2 (FOS Like Antige…		×	ILMN_1725175	-0.057417	0.534322	0.998895	-0.0615401	0.19993	0.876613
HALLMARK_TNFA_SIGNALING_VIA_NFKB	FUT4	The product of this gene transfers fucose to N-acetyllactosamine polysaccharides to generate fucosylated carbohydrate structures. It catalyzes the synthesis of the non-sialylated antigen, Lewis x (CD15). [provided by RefSeq, Jan 2009] /// FUT4 (Fucosyltransferase 4) is a Protein Coding gene. Diseases associated with FUT4 include colon adenocarcinoma and sternum cancer. Among its related pathways …		×	ILMN_3240773	0.0429686	0.623237	0.998895	-0.046898	0.301875	0.906864
HALLMARK_TNFA_SIGNALING_VIA_NFKB	G0S2	G0S2 (G0/G1 Switch 2) is a Protein Coding gene. Among its related pathways are Regulation of lipid metabolism by Peroxisome proliferator-activated receptor alpha (PPARalpha) and Metabolism. /// Promotes apoptosis by binding to BCL2, hence preventing the formation of protective BCL2-BAX heterodimers. /// This gene was present in the common ancestor of chordates.		×	ILMN_1691846	-0.157337	0.428444	0.998895	-0.185454	0.0729436	0.810177
HALLMARK_TNFA_SIGNALING_VIA_NFKB	GADD45A	This gene is a member of a group of genes whose transcript levels are increased following stressful growth arrest conditions and treatment with DNA-damaging agents. The protein encoded by this gene responds to environmental stresses by mediating activation of the p38/JNK pathway via MTK1/MEKK4 kinase. The DNA damage-induced transcription of this gene is mediated by both p53-dependent and -indepen…	×	×	ILMN_1694075	-0.168644	0.0544435	0.998895	-0.0951396	0.0366571	0.769383
HALLMARK_TNFA_SIGNALING_VIA_NFKB	GADD45B	This gene is a member of a group of genes whose transcript levels are increased following stressful growth arrest conditions and treatment with DNA-damaging agents. The genes in this group respond to environmental stresses by mediating activation of the p38/JNK pathway. This activation is mediated via their proteins binding and activating MTK1/MEKK4 kinase, which is an upstream activator of both …		×	ILMN_1718977	-0.0943369	0.478315	0.998895	-0.0756405	0.273604	0.900339
HALLMARK_TNFA_SIGNALING_VIA_NFKB	GEM	The protein encoded by this gene belongs to the RAD/GEM family of GTP-binding proteins. It is associated with the inner face of the plasma membrane and could play a role as a regulatory protein in receptor-mediated signal transduction. Alternative splicing occurs at this locus and two transcript variants encoding the same protein have been identified. [provided by RefSeq, Jul 2008] /// GEM (GTP B…	×		ILMN_2367883	-0.165233	0.0222432	0.998895	-0.026135	0.483208	0.937385
HALLMARK_TNFA_SIGNALING_VIA_NFKB	GPR183	This gene was identified by the up-regulation of its expression upon Epstein-Barr virus infection of primary B lymphocytes. This gene is predicted to encode a G protein-coupled receptor that is most closely related to the thrombin receptor. Expression of this gene was detected in B-lymphocyte cell lines and lymphoid tissues but not in T-lymphocyte cell lines or peripheral blood T lymphocytes. The…		×	ILMN_3235514	-0.0146186	0.910724	0.998895	-0.103469	0.127207	0.844381
HALLMARK_TNFA_SIGNALING_VIA_NFKB	HBEGF	HBEGF (Heparin Binding EGF Like Growth Factor) is a Protein Coding gene. Diseases associated with HBEGF include diphtheria and interstitial cystitis. Among its related pathways are Bladder cancer and Insulin receptor recycling. GO annotations related to this gene include growth factor activity and epidermal growth factor receptor binding. An important paralog of this gene is AREG. /// Growth fact…		×	ILMN_2121408	-0.141516	0.694746	0.998895	-0.262818	0.161055	0.859183
HALLMARK_TNFA_SIGNALING_VIA_NFKB	HES1	This protein belongs to the basic helix-loop-helix family of transcription factors. It is a transcriptional repressor of genes that require a bHLH protein for their transcription. The protein has a particular type of basic domain that contains a helix interrupting protein that binds to the N-box rather than the canonical E-box. [provided by RefSeq, Jul 2008] /// HES1 (Hes Family BHLH Transcriptio…	×		ILMN_1710284	-0.0766032	0.290038	0.998895	-0.0182631	0.626442	0.958544
HALLMARK_TNFA_SIGNALING_VIA_NFKB	ICAM1	This gene encodes a cell surface glycoprotein which is typically expressed on endothelial cells and cells of the immune system. It binds to integrins of type CD11a / CD18, or CD11b / CD18 and is also exploited by Rhinovirus as a receptor. [provided by RefSeq, Jul 2008] /// ICAM1 (Intercellular Adhesion Molecule 1) is a Protein Coding gene. Diseases associated with ICAM1 include malaria and leukos…	×		ILMN_1812226	-0.237477	0.164365	0.998895	-0.0542712	0.539403	0.946962
HALLMARK_TNFA_SIGNALING_VIA_NFKB	IFNGR2	This gene (IFNGR2) encodes the non-ligand-binding beta chain of the gamma interferon receptor. Human interferon-gamma receptor is a heterodimer of IFNGR1 and IFNGR2. Defects in IFNGR2 are a cause of mendelian susceptibility to mycobacterial disease (MSMD), also known as familial disseminated atypical mycobacterial infection. MSMD is a genetically heterogeneous disease with autosomal recessive, au…		×	ILMN_1764964	-0.0344044	0.753798	0.998895	-0.0468362	0.410869	0.924399
HALLMARK_TNFA_SIGNALING_VIA_NFKB	IL12B	This gene encodes a subunit of interleukin 12, a cytokine that acts on T and natural killer cells, and has a broad array of biological activities. Interleukin 12 is a disulfide-linked heterodimer composed of the 40 kD cytokine receptor like subunit encoded by this gene, and a 35 kD subunit encoded by IL12A. This cytokine is expressed by activated macrophages that serve as an essential inducer of …	×	×	ILMN_1681132	-0.113895	0.0472007	0.998895	-0.0572986	0.0542448	0.789189
HALLMARK_TNFA_SIGNALING_VIA_NFKB	IL15RA	This gene encodes a cytokine receptor that specifically binds interleukin 15 (IL15) with high affinity. The receptors of IL15 and IL2 share two subunits, IL2R beta and IL2R gamma. This forms the basis of many overlapping biological activities of IL15 and IL2. The protein encoded by this gene is structurally related to IL2R alpha, an additional IL2-specific alpha subunit necessary for high affinit…	×		ILMN_1665682	-0.167198	0.203443	0.998895	-0.0216124	0.750884	0.977336
HALLMARK_TNFA_SIGNALING_VIA_NFKB	IL1A	The protein encoded by this gene is a member of the interleukin 1 cytokine family. This cytokine is a pleiotropic cytokine involved in various immune responses, inflammatory processes, and hematopoiesis. This cytokine is produced by monocytes and macrophages as a proprotein, which is proteolytically processed and released in response to cell injury, and thus induces apoptosis. This gene and eight…		×	ILMN_1658483	-0.30032	0.547655	0.998895	-0.556044	0.032803	0.768284
HALLMARK_TNFA_SIGNALING_VIA_NFKB	IL23A	This gene encodes a subunit of the heterodimeric cytokine interleukin 23 (IL23). IL23 is composed of this protein and the p40 subunit of interleukin 12 (IL12B). The receptor of IL23 is formed by the beta 1 subunit of IL12 (IL12RB1) and an IL23 specific subunit, IL23R. Both IL23 and IL12 can activate the transcription activator STAT4, and stimulate the production of interferon-gamma (IFNG). In con…		×	ILMN_1715603	-0.0383979	0.711255	0.998895	-0.0766464	0.155364	0.855481
HALLMARK_TNFA_SIGNALING_VIA_NFKB	IL6	This gene encodes a cytokine that functions in inflammation and the maturation of B cells. In addition, the encoded protein has been shown to be an endogenous pyrogen capable of inducing fever in people with autoimmune diseases or infections. The protein is primarily produced at sites of acute and chronic inflammation, where it is secreted into the serum and induces a transcriptional inflammatory…		×	ILMN_1699651	-0.196672	0.743919	0.998895	-0.681713	0.0300154	0.765987
HALLMARK_TNFA_SIGNALING_VIA_NFKB	IL6ST	The protein encoded by this gene is a signal transducer shared by many cytokines, including interleukin 6 (IL6), ciliary neurotrophic factor (CNTF), leukemia inhibitory factor (LIF), and oncostatin M (OSM). This protein functions as a part of the cytokine receptor complex. The activation of this protein is dependent upon the binding of cytokines to their receptors. vIL6, a protein related to IL6 …	×		ILMN_1849013	-0.194707	0.158799	0.998895	-0.0147256	0.836858	0.985561
HALLMARK_TNFA_SIGNALING_VIA_NFKB	INHBA	The inhibin beta A subunit joins the alpha subunit to form a pituitary FSH secretion inhibitor. Inhibin has been shown to regulate gonadal stromal cell proliferation negatively and to have tumor-suppressor activity. In addition, serum levels of inhibin have been shown to reflect the size of granulosa-cell tumors and can therefore be used as a marker for primary as well as recurrent disease. Becau…		×	ILMN_1719547	0.0102904	0.870701	0.998895	-0.0313784	0.33928	0.911078
HALLMARK_TNFA_SIGNALING_VIA_NFKB	IRF1	IRF1 encodes interferon regulatory factor 1, a member of the interferon regulatory transcription factor (IRF) family. IRF1 serves as an activator of interferons alpha and beta transcription, and in mouse it has been shown to be required for double-stranded RNA induction of these genes. IRF1 also functions as a transcription activator of genes induced by interferons alpha, beta, and gamma. Further…	×	×	ILMN_1708375	-0.23974	0.21974	0.998895	-0.1832	0.071296	0.809655
HALLMARK_TNFA_SIGNALING_VIA_NFKB	IRS2	This gene encodes the insulin receptor substrate 2, a cytoplasmic signaling molecule that mediates effects of insulin, insulin-like growth factor 1, and other cytokines by acting as a molecular adaptor between diverse receptor tyrosine kinases and downstream effectors. The product of this gene is phosphorylated by the insulin receptor tyrosine kinase upon receptor stimulation, as well as by an in…		×	ILMN_2083469	0.0105771	0.915596	0.998895	-0.11999	0.0213349	0.75216
HALLMARK_TNFA_SIGNALING_VIA_NFKB	JAG1	The jagged 1 protein encoded by JAG1 is the human homolog of the Drosophilia jagged protein. Human jagged 1 is the ligand for the receptor notch 1, the latter a human homolog of the Drosophilia jagged receptor notch. Mutations that alter the jagged 1 protein cause Alagille syndrome. Jagged 1 signalling through notch 1 has also been shown to play a role in hematopoiesis. [provided by RefSeq, Jul 2…		×	ILMN_1691376	0.033557	0.602841	0.998895	-0.0376364	0.261261	0.894556
HALLMARK_TNFA_SIGNALING_VIA_NFKB	JUN	This gene is the putative transforming gene of avian sarcoma virus 17. It encodes a protein which is highly similar to the viral protein, and which interacts directly with specific target DNA sequences to regulate gene expression. This gene is intronless and is mapped to 1p32-p31, a chromosomal region involved in both translocations and deletions in human malignancies. [provided by RefSeq, Jul 20…	×		ILMN_1806023	-0.144436	0.179056	0.998895	0.0107089	0.847391	0.987007
HALLMARK_TNFA_SIGNALING_VIA_NFKB	KDM6B	KDM6B (Lysine Demethylase 6B) is a Protein Coding gene. Among its related pathways are Chromatin Regulation / Acetylation and Cellular Senescence. GO annotations related to this gene include sequence-specific DNA binding and dioxygenase activity. An important paralog of this gene is KDM6A. /// Histone demethylase that specifically demethylates Lys-27 of histone H3, thereby playing a central role …	×		ILMN_2397521	-0.166362	0.158806	0.998895	-0.0391589	0.521805	0.943405
HALLMARK_TNFA_SIGNALING_VIA_NFKB	KLF10	This gene encodes a member of a family of proteins that feature C2H2-type zinc finger domains. The encoded protein is a transcriptional repressor that acts as an effector of transforming growth factor beta signaling. Activity of this protein may inhibit the growth of cancers, particularly pancreatic cancer. Alternative splicing results in multiple transcript variants. [provided by RefSeq, Jun 201…	×	×	ILMN_2411897	-0.140381	0.117401	0.998895	-0.0551151	0.235446	0.887415
HALLMARK_TNFA_SIGNALING_VIA_NFKB	LAMB3	The product encoded by this gene is a laminin that belongs to a family of basement membrane proteins. This protein is a beta subunit laminin, which together with an alpha and a gamma subunit, forms laminin-5. Mutations in this gene cause epidermolysis bullosa junctional Herlitz type, and generalized atrophic benign epidermolysis bullosa, diseases that are characterized by blistering of the skin. …	×		ILMN_1715684	-0.165831	0.0870897	0.998895	0.0110523	0.825413	0.985561
HALLMARK_TNFA_SIGNALING_VIA_NFKB	LDLR	The low density lipoprotein receptor (LDLR) gene family consists of cell surface proteins involved in receptor-mediated endocytosis of specific ligands. Low density lipoprotein (LDL) is normally bound at the cell membrane and taken into the cell ending up in lysosomes where the protein is degraded and the cholesterol is made available for repression of microsomal enzyme 3-hydroxy-3-methylglutaryl…	×	×	ILMN_2053415	-0.112512	0.256688	0.998895	-0.0424018	0.409633	0.924332
HALLMARK_TNFA_SIGNALING_VIA_NFKB	MAP3K8	This gene is an oncogene that encodes a member of the serine/threonine protein kinase family. The encoded protein localizes to the cytoplasm and can activate both the MAP kinase and JNK kinase pathways. This protein was shown to activate IkappaB kinases, and thus induce the nuclear production of NF-kappaB. This protein was also found to promote the production of TNF-alpha and IL-2 during T lympho…		×	ILMN_1741159	-0.0728734	0.460534	0.998895	-0.155654	0.00264862	0.654565
HALLMARK_TNFA_SIGNALING_VIA_NFKB	MARCKS	The protein encoded by this gene is a substrate for protein kinase C. It is localized to the plasma membrane and is an actin filament crosslinking protein. Phosphorylation by protein kinase C or binding to calcium-calmodulin inhibits its association with actin and with the plasma membrane, leading to its presence in the cytoplasm. The protein is thought to be involved in cell motility, phagocytos…	×	×	ILMN_1807042	-0.134251	0.239085	0.998895	-0.141245	0.0175676	0.750675
HALLMARK_TNFA_SIGNALING_VIA_NFKB	NAMPT	This gene encodes a protein that catalyzes the condensation of nicotinamide with 5-phosphoribosyl-1-pyrophosphate to yield nicotinamide mononucleotide, one step in the biosynthesis of nicotinamide adenine dinucleotide. The protein belongs to the nicotinic acid phosphoribosyltransferase (NAPRTase) family and is thought to be involved in many important biological processes, including metabolism, st…	×	×	ILMN_1753111	-0.498742	0.134507	0.998895	-0.264846	0.125625	0.844381
HALLMARK_TNFA_SIGNALING_VIA_NFKB	NFE2L2	This gene encodes a transcription factor which is a member of a small family of basic leucine zipper (bZIP) proteins. The encoded transcription factor regulates genes which contain antioxidant response elements (ARE) in their promoters; many of these genes encode proteins involved in response to injury and inflammation which includes the production of free radicals. Multiple transcript variants e…		×	ILMN_1790909	-0.00385869	0.976549	0.999415	-0.057008	0.402962	0.922326
HALLMARK_TNFA_SIGNALING_VIA_NFKB	NFIL3	The protein encoded by this gene is a transcriptional regulator that binds as a homodimer to activating transcription factor (ATF) sites in many cellular and viral promoters. The encoded protein represses PER1 and PER2 expression and therefore plays a role in the regulation of circadian rhythm. Three transcript variants encoding the same protein have been found for this gene. [provided by RefSeq,…	×		ILMN_1707312	-0.200997	0.0628244	0.998895	-0.00856478	0.878033	0.990585
HALLMARK_TNFA_SIGNALING_VIA_NFKB	NFKB1	This gene encodes a 105 kD protein which can undergo cotranslational processing by the 26S proteasome to produce a 50 kD protein. The 105 kD protein is a Rel protein-specific transcription inhibitor and the 50 kD protein is a DNA binding subunit of the NF-kappa-B (NFKB) protein complex. NFKB is a transcription regulator that is activated by various intra- and extra-cellular stimuli such as cytoki…		×	ILMN_1714965	-0.045767	0.592926	0.998895	-0.101955	0.0225301	0.755095
HALLMARK_TNFA_SIGNALING_VIA_NFKB	NFKBIA	This gene encodes a member of the NF-kappa-B inhibitor family, which contain multiple ankrin repeat domains. The encoded protein interacts with REL dimers to inhibit NF-kappa-B/REL complexes which are involved in inflammatory responses. The encoded protein moves between the cytoplasm and the nucleus via a nuclear localization signal and CRM1-mediated nuclear export. Mutations in this gene have be…	×	×	ILMN_1773154	-0.204189	0.0869553	0.998895	-0.0877344	0.155837	0.855483
HALLMARK_TNFA_SIGNALING_VIA_NFKB	NFKBIE	The protein encoded by this gene binds to components of NF-kappa-B, trapping the complex in the cytoplasm and preventing it from activating genes in the nucleus. Phosphorylation of the encoded protein targets it for destruction by the ubiquitin pathway, which activates NF-kappa-B by making it available to translocate to the nucleus. [provided by RefSeq, Sep 2011] /// NFKBIE (NFKB Inhibitor Epsilo…		×	ILMN_1717313	-0.0280698	0.79217	0.998895	-0.0848487	0.125818	0.844381
HALLMARK_TNFA_SIGNALING_VIA_NFKB	NINJ1	The ninjurin protein is upregulated after nerve injury both in dorsal root ganglion neurons and in Schwann cells (Araki and Milbrandt, 1996 [PubMed 8780658]). It demonstrates properties of a homophilic adhesion molecule and promotes neurite outgrowth from primary cultured dorsal root ganglion neurons.[supplied by OMIM, Aug 2009] /// NINJ1 (Ninjurin 1) is a Protein Coding gene. Diseases associated…	×	×	ILMN_1815086	-0.204958	0.148145	0.998895	-0.0710707	0.333079	0.911078
HALLMARK_TNFA_SIGNALING_VIA_NFKB	NR4A2	This gene encodes a member of the steroid-thyroid hormone-retinoid receptor superfamily. The encoded protein may act as a transcription factor. Mutations in this gene have been associated with disorders related to dopaminergic dysfunction, including Parkinson disease, schizophernia, and manic depression. Misregulation of this gene may be associated with rheumatoid arthritis. Alternatively spliced…	×	×	ILMN_2339955	-0.213882	0.0657153	0.998895	-0.0540386	0.368576	0.915789
HALLMARK_TNFA_SIGNALING_VIA_NFKB	NR4A3	This gene encodes a member of the steroid-thyroid hormone-retinoid receptor superfamily. The encoded protein may act as a transcriptional activator. The protein can efficiently bind the NGFI-B Response Element (NBRE). Three different versions of extraskeletal myxoid chondrosarcomas (EMCs) are the result of reciprocal translocations between this gene and other genes. The translocation breakpoints …	×		ILMN_1781812	-0.18005	0.0286123	0.998895	0.128312	0.00278274	0.654565
HALLMARK_TNFA_SIGNALING_VIA_NFKB	PANX1	The protein encoded by this gene belongs to the innexin family. Innexin family members are the structural components of gap junctions. This protein and pannexin 2 are abundantly expressed in central nerve system (CNS) and are coexpressed in various neuronal populations. Studies in Xenopus oocytes suggest that this protein alone and in combination with pannexin 2 may form cell type-specific gap ju…	×	×	ILMN_1697817	-0.173997	0.0410116	0.998895	-0.0443086	0.313948	0.91002
HALLMARK_TNFA_SIGNALING_VIA_NFKB	PDE4B	This gene is a member of the type IV, cyclic AMP (cAMP)-specific, cyclic nucleotide phosphodiesterase (PDE) family. The encoded protein regulates the cellular concentrations of cyclic nucleotides and thereby play a role in signal transduction. Altered activity of this protein has been associated with schizophrenia and bipolar affective disorder. Alternative splicing and the use of alternative pro…	×	×	ILMN_1782922	-0.407014	0.0134706	0.998895	-0.0827067	0.329982	0.911078
HALLMARK_TNFA_SIGNALING_VIA_NFKB	PFKFB3	The protein encoded by this gene belongs to a family of bifunctional proteins that are involved in both the synthesis and degradation of fructose-2,6-bisphosphate, a regulatory molecule that controls glycolysis in eukaryotes. The encoded protein has a 6-phosphofructo-2-kinase activity that catalyzes the synthesis of fructose-2,6-bisphosphate (F2,6BP), and a fructose-2,6-biphosphatase activity tha…		×	ILMN_1660847	-0.117386	0.502941	0.998895	-0.136078	0.135333	0.845555
HALLMARK_TNFA_SIGNALING_VIA_NFKB	PHLDA2	This gene is located in a cluster of imprinted genes on chromosome 11p15.5, which is considered to be an important tumor suppressor gene region. Alterations in this region may be associated with the Beckwith-Wiedemann syndrome, Wilms tumor, rhabdomyosarcoma, adrenocortical carcinoma, and lung, ovarian, and breast cancer. This gene has been shown to be imprinted, with preferential expression from …		×	ILMN_1671557	-0.0388461	0.458507	0.998895	-0.0355495	0.191657	0.872934
HALLMARK_TNFA_SIGNALING_VIA_NFKB	PLEK	PLEK (Pleckstrin) is a Protein Coding gene. Diseases associated with PLEK include myopathy, centronuclear and amyotrophic lateral sclerosis type 2. Among its related pathways are Platelet activation, signaling and aggregation. GO annotations related to this gene include protein homodimerization activity and phosphatidylinositol-3,4-bisphosphate binding. An important paralog of this gene is PLEK2.…	×	×	ILMN_1795762	-0.233276	0.133777	0.998895	-0.161144	0.0463654	0.784983
HALLMARK_TNFA_SIGNALING_VIA_NFKB	PMEPA1	This gene encodes a transmembrane protein that contains a Smad interacting motif (SIM). Expression of this gene is induced by androgens and transforming growth factor beta, and the encoded protein suppresses the androgen receptor and transforming growth factor beta signaling pathways though interactions with Smad proteins. Overexpression of this gene may play a role in multiple types of cancer. A…		×	ILMN_1734276	-0.0269615	0.815758	0.998895	-0.0495083	0.409921	0.924399
HALLMARK_TNFA_SIGNALING_VIA_NFKB	PNRC1	PNRC1 (Proline Rich Nuclear Receptor Coactivator 1) is a Protein Coding gene. Diseases associated with PNRC1 include uremic neuropathy. An important paralog of this gene is PNRC2. /// Nuclear receptor coactivator. May play a role in signal transduction.	×	×	ILMN_1789955	-0.0969128	0.105579	0.998895	-0.0624557	0.0447781	0.784983
HALLMARK_TNFA_SIGNALING_VIA_NFKB	PPAP2B	The protein encoded by this gene is a member of the phosphatidic acid phosphatase (PAP) family. PAPs convert phosphatidic acid to diacylglycerol, and function in de novo synthesis of glycerolipids as well as in receptor-activated signal transduction mediated by phospholipase D. This protein is a membrane glycoprotein localized at the cell plasma membrane. It has been shown to actively hydrolyze e…		×	ILMN_2388800	-0.0278157	0.840065	0.998895	-0.0654269	0.360699	0.914875
HALLMARK_TNFA_SIGNALING_VIA_NFKB	PPP1R15A	This gene is a member of a group of genes whose transcript levels are increased following stressful growth arrest conditions and treatment with DNA-damaging agents. The induction of this gene by ionizing radiation occurs in certain cell lines regardless of p53 status, and its protein response is correlated with apoptosis following ionizing radiation. [provided by RefSeq, Jul 2008] /// PPP1R15A (P…	×	×	ILMN_1659936	-0.197208	0.0897155	0.998895	-0.0898456	0.135876	0.846267
HALLMARK_TNFA_SIGNALING_VIA_NFKB	PTGER4	The protein encoded by this gene is a member of the G-protein coupled receptor family. This protein is one of four receptors identified for prostaglandin E2 (PGE2). This receptor can activate T-cell factor signaling. It has been shown to mediate PGE2 induced expression of early growth response 1 (EGR1), regulate the level and stability of cyclooxygenase-2 mRNA, and lead to the phosphorylation of …	×	×	ILMN_1795930	-0.124722	0.188569	0.998895	-0.166944	0.000803069	0.593317
HALLMARK_TNFA_SIGNALING_VIA_NFKB	PTGS2	Prostaglandin-endoperoxide synthase (PTGS), also known as cyclooxygenase, is the key enzyme in prostaglandin biosynthesis, and acts both as a dioxygenase and as a peroxidase. There are two isozymes of PTGS: a constitutive PTGS1 and an inducible PTGS2, which differ in their regulation of expression and tissue distribution. This gene encodes the inducible isozyme. It is regulated by specific stimul…	×	×	ILMN_2054297	-0.628505	0.183141	0.998895	-0.783201	0.00155529	0.644773
HALLMARK_TNFA_SIGNALING_VIA_NFKB	PTX3	PTX3 (Pentraxin 3) is a Protein Coding gene. Diseases associated with PTX3 include infectious myocarditis and hyper-igd syndrome. GO annotations related to this gene include virion binding and (1->3)-beta-D-glucan binding. An important paralog of this gene is NPTXR. /// Plays a role in the regulation of innate resistance to pathogens, inflammatory reactions, possibly clearance of self-components …		×	ILMN_1801842	-0.0506433	0.374031	0.998895	-0.0350432	0.236134	0.887646
HALLMARK_TNFA_SIGNALING_VIA_NFKB	RELA	NF-kappa-B is a ubiquitous transcription factor involved in several biological processes. It is held in the cytoplasm in an inactive state by specific inhibitors. Upon degradation of the inhibitor, NF-kappa-B moves to the nucleus and activates transcription of specific genes. NF-kappa-B is composed of NFKB1 or NFKB2 bound to either REL, RELA, or RELB. The most abundant form of NF-kappa-B is NFKB1…	×		ILMN_1705266	-0.293131	0.0581586	0.998895	0.123101	0.124569	0.844381
HALLMARK_TNFA_SIGNALING_VIA_NFKB	RELB	RELB (RELB Proto-Oncogene, NF-KB Subunit) is a Protein Coding gene. Among its related pathways are Epstein-Barr virus infection and HTLV-I infection. GO annotations related to this gene include transcription factor activity, sequence-specific DNA binding and transcription corepressor activity. An important paralog of this gene is NFKB1. /// NF-kappa-B is a pleiotropic transcription factor which i…	×		ILMN_1811258	-0.268117	0.0737656	0.998895	0.0362203	0.640262	0.959697
HALLMARK_TNFA_SIGNALING_VIA_NFKB	RIPK2	This gene encodes a member of the receptor-interacting protein (RIP) family of serine/threonine protein kinases. The encoded protein contains a C-terminal caspase activation and recruitment domain (CARD), and is a component of signaling complexes in both the innate and adaptive immune pathways. It is a potent activator of NF-kappaB and inducer of apoptosis in response to various stimuli. [provide…	×	×	ILMN_1758939	-0.302517	0.0484407	0.998895	-0.137656	0.0831287	0.818835
HALLMARK_TNFA_SIGNALING_VIA_NFKB	SERPINB8	The superfamily of high molecular weight serine proteinase inhibitors (serpins) regulate a diverse set of intracellular and extracellular processes such as complement activation, fibrinolysis, coagulation, cellular differentiation, tumor suppression, apoptosis, and cell migration. Serpins are characterized by well-conserved a tertiary structure that consists of 3 beta sheets and 8 or 9 alpha heli…		×	ILMN_1718960	-0.0142719	0.898828	0.998895	-0.126846	0.0303659	0.765987
HALLMARK_TNFA_SIGNALING_VIA_NFKB	SIK1	SIK1 (Salt Inducible Kinase 1) is a Protein Coding gene. Diseases associated with SIK1 include epileptic encephalopathy, early infantile, 30 and early myoclonic encephalopathy. Among its related pathways are Glucagon signaling pathway and BMAL1-CLOCK,NPAS2 activates circadian gene expression. GO annotations related to this gene include transferase activity, transferring phosphorus-containing grou…	×		ILMN_3235647	-0.127726	0.143394	0.998895	-0.0133328	0.767863	0.979006
HALLMARK_TNFA_SIGNALING_VIA_NFKB	SLC16A6	SLC16A6 (Solute Carrier Family 16 Member 6) is a Protein Coding gene. GO annotations related to this gene include symporter activity and monocarboxylic acid transmembrane transporter activity. An important paralog of this gene is SLC16A11. /// Proton-linked monocarboxylate transporter. Catalyzes the rapid transport across the plasma membrane of many monocarboxylates such as lactate, pyruvate, bra…		×	ILMN_1729691	-0.0328908	0.829341	0.998895	-0.0924564	0.243641	0.889053
HALLMARK_TNFA_SIGNALING_VIA_NFKB	SLC2A3	SLC2A3 (Solute Carrier Family 2 Member 3) is a Protein Coding gene. Diseases associated with SLC2A3 include huntington disease and fetal macrosomia. Among its related pathways are PAK Pathway and HIF1Alpha Pathway. GO annotations related to this gene include transmembrane transporter activity and glucose transmembrane transporter activity. An important paralog of this gene is ENSG00000251357. ///…	×	×	ILMN_1775708	-0.153779	0.262633	0.998895	-0.088097	0.216276	0.881906
HALLMARK_TNFA_SIGNALING_VIA_NFKB	SLC2A6	Hexose transport into mammalian cells is catalyzed by a family of membrane proteins, including SLC2A6, that contain 12 transmembrane domains and a number of critical conserved residues.[supplied by OMIM, Jul 2002] /// SLC2A6 (Solute Carrier Family 2 Member 6) is a Protein Coding gene. Diseases associated with SLC2A6 include hypouricemia, renal, 2 and testis seminoma. Among its related pathways ar…		×	ILMN_1778321	-0.0856166	0.637889	0.998895	-0.199243	0.0357281	0.768527
HALLMARK_TNFA_SIGNALING_VIA_NFKB	SMAD3	The protein encoded by this gene belongs to the SMAD, a family of proteins similar to the gene products of the Drosophila gene 'mothers against decapentaplegic' (Mad) and the C. elegans gene Sma. SMAD proteins are signal transducers and transcriptional modulators that mediate multiple signaling pathways. This protein functions as a transcriptional modulator activated by transforming growth factor…		×	ILMN_1682738	-0.0732947	0.469287	0.998895	-0.0708485	0.178285	0.866497
HALLMARK_TNFA_SIGNALING_VIA_NFKB	SNN	SNN (Stannin) is a Protein Coding gene. /// Plays a role in the toxic effects of organotins. /// This gene was present in the common ancestor of chordates.	×		ILMN_1788251	-0.233886	0.0548421	0.998895	0.0164132	0.794166	0.982462
HALLMARK_TNFA_SIGNALING_VIA_NFKB	SOCS3	This gene encodes a member of the STAT-induced STAT inhibitor (SSI), also known as suppressor of cytokine signaling (SOCS), family. SSI family members are cytokine-inducible negative regulators of cytokine signaling. The expression of this gene is induced by various cytokines, including IL6, IL10, and interferon (IFN)-gamma. The protein encoded by this gene can bind to JAK2 kinase, and inhibit th…	×		ILMN_1781001	-0.501619	0.0582321	0.998895	-0.0826512	0.545887	0.947965
HALLMARK_TNFA_SIGNALING_VIA_NFKB	SOD2	This gene is a member of the iron/manganese superoxide dismutase family. It encodes a mitochondrial protein that forms a homotetramer and binds one manganese ion per subunit. This protein binds to the superoxide byproducts of oxidative phosphorylation and converts them to hydrogen peroxide and diatomic oxygen. Mutations in this gene have been associated with idiopathic cardiomyopathy (IDC), prema…		×	ILMN_2406501	-0.0928311	0.678208	0.998895	-0.167618	0.149713	0.853741
HALLMARK_TNFA_SIGNALING_VIA_NFKB	TGIF1	The protein encoded by this gene is a member of the three-amino acid loop extension (TALE) superclass of atypical homeodomains. TALE homeobox proteins are highly conserved transcription regulators. This particular homeodomain binds to a previously characterized retinoid X receptor responsive element from the cellular retinol-binding protein II promoter. In addition to its role in inhibiting 9-cis…	×	×	ILMN_2318643	-0.17242	0.124471	0.998895	-0.0530835	0.361034	0.914875
HALLMARK_TNFA_SIGNALING_VIA_NFKB	TIPARP	This gene encodes a member of the poly(ADP-ribose) polymerase superfamily. Studies of the mouse ortholog have shown that the encoded protein catalyzes histone poly(ADP-ribosyl)ation and may be involved in T-cell function. Alternative splicing results in multiple transcript variants. [provided by RefSeq, May 2010] /// TIPARP (TCDD Inducible Poly(ADP-Ribose) Polymerase) is a Protein Coding gene. Di…	×	×	ILMN_1765578	-0.16056	0.171356	0.998895	-0.0784238	0.197706	0.874946
HALLMARK_TNFA_SIGNALING_VIA_NFKB	TNF	This gene encodes a multifunctional proinflammatory cytokine that belongs to the tumor necrosis factor (TNF) superfamily. This cytokine is mainly secreted by macrophages. It can bind to, and thus functions through its receptors TNFRSF1A/TNFR1 and TNFRSF1B/TNFBR. This cytokine is involved in the regulation of a wide spectrum of biological processes including cell proliferation, differentiation, ap…		×	ILMN_1728106	-0.132153	0.481458	0.998895	-0.145802	0.135246	0.845555
HALLMARK_TNFA_SIGNALING_VIA_NFKB	TNFAIP3	This gene was identified as a gene whose expression is rapidly induced by the tumor necrosis factor (TNF). The protein encoded by this gene is a zinc finger protein and ubiqitin-editing enzyme, and has been shown to inhibit NF-kappa B activation as well as TNF-mediated apoptosis. The encoded protein, which has both ubiquitin ligase and deubiquitinase activities, is involved in the cytokine-mediat…		×	ILMN_1702691	0.02012	0.828172	0.998895	-0.0644555	0.181133	0.867666
HALLMARK_TNFA_SIGNALING_VIA_NFKB	TNFAIP6	The protein encoded by this gene is a secretory protein that contains a hyaluronan-binding domain, and thus is a member of the hyaluronan-binding protein family. The hyaluronan-binding domain is known to be involved in extracellular matrix stability and cell migration. This protein has been shown to form a stable complex with inter-alpha-inhibitor (I alpha I), and thus enhance the serine protease…		×	ILMN_1785732	-0.167748	0.550184	0.998895	-0.414206	0.0048536	0.671858
HALLMARK_TNFA_SIGNALING_VIA_NFKB	TNFAIP8	TNFAIP8 (TNF Alpha Induced Protein 8) is a Protein Coding gene. GO annotations related to this gene include cysteine-type endopeptidase inhibitor activity involved in apoptotic process. An important paralog of this gene is TNFAIP8L2. /// Acts as a negative mediator of apoptosis and may play a role in tumor progression. Suppresses the TNF-mediated apoptosis by inhibiting caspase-8 activity but not…	×	×	ILMN_2414325	-0.286437	0.271346	0.998895	-0.24098	0.07519	0.811827
HALLMARK_TNFA_SIGNALING_VIA_NFKB	TNFSF9	The protein encoded by this gene is a cytokine that belongs to the tumor necrosis factor (TNF) ligand family. This transmembrane cytokine is a bidirectional signal transducer that acts as a ligand for TNFRSF9/4-1BB, which is a costimulatory receptor molecule in T lymphocytes. This cytokine and its receptor are involved in the antigen presentation process and in the generation of cytotoxic T cells…	×	×	ILMN_1751464	-0.166581	0.0287414	0.998895	-0.0531748	0.176813	0.866156
HALLMARK_TNFA_SIGNALING_VIA_NFKB	TNIP1	This gene encodes an A20-binding protein which plays a role in autoimmunity and tissue homeostasis through the regulation of nuclear factor kappa-B activation. Mutations in this gene have been associated with psoriatic arthritis, rheumatoid arthritis, and systemic lupus erythematosus. Multiple transcript variants encoding different isoforms have been found for this gene. [provided by RefSeq, Nov …		×	ILMN_1703650	-0.0857464	0.54439	0.998895	-0.119552	0.104289	0.830908
HALLMARK_TNFA_SIGNALING_VIA_NFKB	TRIB1	TRIB1 (Tribbles Pseudokinase 1) is a Protein Coding gene. Diseases associated with TRIB1 include megakaryocytic leukemia. GO annotations related to this gene include transferase activity, transferring phosphorus-containing groups and transcription factor binding. An important paralog of this gene is TRIB2. /// Interacts with MAPK kinases and regulates activation of MAP kinases. May not display ki…		×	ILMN_1803811	0.0156546	0.891824	0.998895	-0.0554718	0.353476	0.913098
HALLMARK_TNFA_SIGNALING_VIA_NFKB	TRIP10	TRIP10 (Thyroid Hormone Receptor Interactor 10) is a Protein Coding gene. Diseases associated with TRIP10 include wiskott-aldrich syndrome. Among its related pathways are Translation Insulin regulation of translation and Signaling by Rho GTPases. GO annotations related to this gene include identical protein binding and lipid binding. An important paralog of this gene is FNBP1L. /// Required for t…		×	ILMN_2161746	-0.0267996	0.786426	0.998895	-0.0594591	0.247329	0.890336
HALLMARK_TNFA_SIGNALING_VIA_NFKB	TSC22D1	This gene encodes a member of the TSC22 domain family of leucine zipper transcription factors. The encoded protein is stimulated by transforming growth factor beta, and regulates the transcription of multiple genes including C-type natriuretic peptide. The encoded protein may play a critical role in tumor suppression through the induction of cancer cell apoptosis, and a single nucleotide polymorp…		×	ILMN_2412380	-0.0315637	0.796338	0.998895	-0.134967	0.0343988	0.768527
HALLMARK_TNFA_SIGNALING_VIA_NFKB	VEGFA	This gene is a member of the PDGF/VEGF growth factor family. It encodes a heparin-binding protein, which exists as a disulfide-linked homodimer. This growth factor induces proliferation and migration of vascular endothelial cells, and is essential for both physiological and pathological angiogenesis. Disruption of this gene in mice resulted in abnormal embryonic blood vessel formation. This gene …		×	ILMN_2375879	-0.116442	0.389692	0.998895	-0.0647969	0.356277	0.91392
HALLMARK_TNFA_SIGNALING_VIA_NFKB	ZFP36	ZFP36 (ZFP36 Ring Finger Protein) is a Protein Coding gene. Among its related pathways are HTLV-I infection and Gene Expression. GO annotations related to this gene include poly(A) RNA binding and enzyme binding. An important paralog of this gene is ZFP36L2. /// mRNA-binding protein involved in post-transcriptional regulation of AU-rich element (ARE)-containing mRNAs. Acts by specifically binding…	×	×	ILMN_1720829	-0.332498	0.0123375	0.998895	-0.0583086	0.39436	0.922006
