# Supplementary material for: Integrated systems approach defines the antiviral pathways conferring protection by the RV144 HIV vaccine
Source: Nat Commun. 2019 Feb 20;10:863. doi: 10.1038/s41467-019-08854-2 (PMC6382801; doi:10.1038/s41467-019-08854-2)
Supplement: Supplementary file 9 — Supplementary Data 6 [file 41467_2019_8854_MOESM9_ESM.xlsx]

## Sheet: SupplementaryData6
	GSEA: Control-Case
NAME	Treatment	NES	FDR q-val	LEADING_EDGE	Genes common with the representative geneset
Interferon-gamma signaling
REACTOME_INTERFERON_ALPHA_BETA_SIGNALING	VACCINE	1.96422	0.0752872	IRF7,PTPN6,IFI27,HLA-A,IRF3,IFITM3,OAS1,MX2,EGR1,IFNAR2,OASL,ISG15,IFNA2,STAT1,ADAR,STAT2,IFIT1,USP18,IFI6,IFI35,IRF2,MX1,IRF9,HLA-F,OAS3,IFNB1,IRF6,XAF1,OAS2,IFNAR1,TYK2,IFITM2,IFNA7,IRF5	IRF7,PTPN6,IFI27,HLA-A,IFITM3,MX2,IFNAR2,OASL,ISG15,STAT1,ADAR,STAT2,IFIT1,USP18,IFI35,IRF2
V$IRF7_01	VACCINE	1.10514	0.546317	ITGB7,ABHD16A,NR4A3,EXOC6,PARP12,FOS,IL18BP,UBR4,GPX1,C10orf11,TUBD1,TNFSF15,BNC2,PDE1B,MXD3,DLX4,FEV,OASL,BATF2,ISG15,RBCK1,CBX4,ADAR,MOV10,FOXP2,FLRT2,USP18,PNKD,GRM3,CXCL10,TAPBP,IRF2,HOXB8,EYA1,LDB2,GPR162,SCUBE3,RAPGEF6,VIT,MAP2K5,GNGT2,IFNB1,LGALS3BP,CHST8,ERG,EPSTI1,KIRREL3-AS3,KIRREL3,HTR5A,NOS1,CASP7,PKN2,AAMP,ZDHHC14,XAF1,DLEU2,SLC4A10,PPP2R2A,PTMS,CCDC6,RFX5,EGR4	ITGB7,PARP12,IL18BP,OASL,BATF2,ISG15,RBCK1,ADAR,USP18,CXCL10,TAPBP,IRF2
REACTOME_INTERFERON_SIGNALING	VACCINE	1.13944	0.756233	IRF7,PTPN6,IFI27,HLA-A,IRF3,NUP85,IFITM3,FLNB,TRIM25,OAS1,MX2,EGR1,IFNAR2,OASL,ISG15,NUP214,IFNA2,NUP188,STAT1,ADAR,STAT2,IFIT1,IFNGR1,USP18,EIF4G1,IFI6,IFI35,NUPL1,CAMK2B,IRF2,MX1,NUP62,PPM1B,IRF9,HLA-F,OAS3,NUP205,IFNB1,TPR,NEDD4	IRF7,PTPN6,IFI27,HLA-A,IFITM3,TRIM25,MX2,IFNAR2,OASL,ISG15,STAT1,ADAR,STAT2,IFIT1,USP18,IFI35,IRF2
REACTOME_IMMUNE_SYSTEM	VACCINE	1.05633	0.807935	ITGB7,LGMN,TYROBP,IRF7,CTSB,ZAP70,PPP2R5B,AKT1S1,TSC2,CTSD,IL2RG,PAK1,PTPN6,SPSB2,FBXO44,MYD88,PPP2R5D,SH2B1,FOS,CTSA,FCGR3A,ANAPC2,CREB1,IFI27,PELI3,PIK3R3,MAPK10,PVRL2,HLA-A,UNC93B1,UBR4,AP2A1,IKBKE,IRF3,NUP85,KLC2,ECSIT,RASGRP2,PYCARD,RAP1GAP2,IFITM3,DEFB104B,SRC,SIGIRR,PRKCSH,BLK,FLNB,TRIM25,AP2A2,UBA1,MAPKAPK2,CYBB,TAB1,OAS1,RPS6KA2,KEAP1,MX2,CDC34,DYNC1H1,ICAM3,EGR1,IFNAR2,MAPK7,TRIM9,TICAM…	ITGB7,IRF7,PTPN6,MYD88,IFI27,HLA-A,IFITM3,TRIM25,MX2,IFNAR2,OASL,NLRC5,ISG15,RBCK1,STAT1,ADAR,C1S,STAT2,IFIT1,CD86,USP18,IFI35,STAT3,IRF2,IFIH1
REACTOME_CYTOKINE_SIGNALING_IN_IMMUNE_SYSTEM	VACCINE	1.04757	0.80978	IRF7,IL2RG,PTPN6,MYD88,SH2B1,IFI27,PELI3,PIK3R3,HLA-A,IRF3,NUP85,IFITM3,FLNB,TRIM25,TAB1,OAS1,MX2,EGR1,IFNAR2,OASL,ISG15,NUP214,RELA,IFNA2,NUP188,TOLLIP,MAP2K2,TNIP2,STAT1,CSF2RA,ADAR,STAT2,IFIT1,IFNGR1,USP18,EIF4G1,IFI6,IFI35,SYK,IRAK1,NUPL1,STAT3,CAMK2B,IRF2,GH1,STAT5B,MX1,CISH,INPPL1,NUP62,PRL,PPM1B,IRF9,HLA-F,OAS3,STAT5A,NUP205,IFNB1,IL18,NOD2,TPR,NEDD4,IRF6,VAV1,NFKB2,PRKCD	IRF7,PTPN6,MYD88,IFI27,HLA-A,IFITM3,TRIM25,MX2,IFNAR2,OASL,ISG15,STAT1,ADAR,STAT2,IFIT1,USP18,IFI35,STAT3,IRF2
REACTOME_NEGATIVE_REGULATORS_OF_RIG_I_MDA5_SIGNALING	VACCINE	1.03549	0.819827	IKBKE,IRF3,TRIM25,NLRC5,ISG15,OTUD5,RNF135,IFIH1	TRIM25,NLRC5,ISG15,IFIH1
BIOCARTA_IL22BP_PATHWAY	VACCINE	0.875651	0.927996	IL10RA,STAT1,STAT2,STAT3,STAT5B	IL10RA,STAT1,STAT2,STAT3
GSE37828_4T1.2-IRF7_V_4T1.2-BV_TOP200_UP	VACCINE	1.61	0.0429	AHRR,IRF7,NCKAP1L,SCIN,PARP12,SEMA7A,IFI27,LY6E,SAMD9L,CXCR3,PYGL,MX2,EGR1,BTC,ISG15,GPR97,PARP14,STAT1,HSD17B7,STAT2,NCF4,IFIT1,USP18,SLC23A3,IFI35,FZD1,IFIH1,LGI2,DSP,CHIT1,CPNE2,SERPINE1,GLIS1,INPP5D,LAMC2,OAS3,IFNB1,PLXNA4,IL18,MYH8,LGALS3BP,VEGFC,AREG,ROBO3,LIPH,SCARA5,IRGM,EIF2AK2,SNX22,OAS2,GRP	IRF7,PARP12,IFI27,LY6E,SAMD9L,MX2,ISG15,PARP14,STAT1,STAT2,IFIT1,USP18,IFI35,IFIH1
GSE70105_CMV-IRF7+POLYIC_V_CONTROL+POLYIC_UP	VACCINE	1.45	0.0568	NR4A3,IRF7,ZNFX1,PARP12,OGFR,LY6E,PATL2,DENND2D,TRIM25,TOR4A,OASL,NLRC5,TJP2,TAP2,PARP14,STAT1,ADAR,C1S,MOV10,USP18,TRAFD1,IFI35,DUSP6,IFIH1,MX1,KCNJ5,ATP10A,PRMT8,LYG1,CMPK2,EPSTI1,CASP7,USP53,ZC3HAV1,CAMKK2	IRF7,ZNFX1,PARP12,OGFR,LY6E,TRIM25,OASL,NLRC5,PARP14,STAT1,ADAR,C1S,USP18,TRAFD1,IFI35,IFIH1,MX1
GSE70190_IRF7SIRNA_V_CONTROL_UP	VACCINE	-1.48	0.0983	FLOT2,ECHDC3,TSPAN4,CALB2,CTSH,PSCA,DESI2,PTTG1,NAP1L5,AGPS,ZG16B,NET1,ADA,PLEK2,GABRP,ARL6IP5,LAPTM4B,CRYM,PGRMC1,PABPC4,LY75,XRCC5,PHLDA2,SLC35G2,UROS,OXCT1,CAMK2N1,GJB2,ITM2A,TNFSF11,ZBTB33,CHPT1,CTNNAL1,C14orf142,CCND1,CDC42SE2,C17orf58,TAGLN3,MMP14,C3,FERMT2,ISOC1,NQO1,GMFB,MINPP1,THBD	---
mTROC1 signaling
MONOCYTES	PLACEBO	-1.3457	0.148135	NONO,FBXO28,TNF,STARD8,LILRA6,CCL23,VIM,GADD45B,SRGN,TCEB3,CAMSAP1,CDC37,MGAM,SDC4,FEM1C,SGMS1,CLCN1,SUMO2,CRIP1,SMAD3,TRPS1,ARL4A,FBXO7,TRABD,RAB5A,ITGB8,PHLDA2,ACAA2,ENTPD7,PTGES3,DNAAF1,UPP1,TFE3,PPP1R2,GOLT1B,ATF3,FCAR,SPAG9,SLC3A2,KCNH8,BNIP3L,LPPR2,C16orf71,RDH11,HSPA5,CASP1,ME2,RRAGD,THBD,SDC2,GDI2,INPP5D,TXN,STAU1,AFTPH,STX4,CD59,WSB2,DNAJA1,FSTL1,PPFIA1,PRKAR1A,TMOD3,TNS1,SOS2,UTP11L,NTR…	CANX,AK4,PSME3,BHLHE40,ENO1,MTHFD2,SLC2A3,LDLR,SLC6A6,BCAT1,ACACA,PGK1,UBE2D3,STIP1,CXCR4,NAMPT,ATP2A2,ALDOA,ACTR2,ETF1,SERP1,PPP1R15A,INSIG1,HSPA9,SLC7A5,SCD
TNFa signaling via NF-kB
GTGACGY_V$E4F1_Q6	PLACEBO	-1.56077	0.068614	SLC18A2,GRPR,BRAF,EIF1,TSC22D2,NEUROD6,EGR4,JOSD1,UBA52,SLC25A25,TNFSF12-TNFSF13,HOXC10,HM13,XBP1,MYO1E,QRICH1,MORF4L2,PSENEN,TNKS,TERF2,TRMT61B,SOX10,SMS,CTDSP1,FAU,KIF17,CTIF,FBXO8,SEMA3B,SELK,GPBP1,CLSTN3,ORMDL3,C1orf43,DDX6,TSC22D3,AMD1,CXADR,KIAA0825,CCDC130,ZNF644,C10orf118,SPAG4,KAT7,PDLIM3,PLK4,MASTL,PSME3,NKX2-3,DDX50,SOAT1,BHLHE40,SLC6A4,RLF,KDELR1,DSG2,NEURL,POLB,MRRF,SRPR,UBB,DUSP4,PP…	BHLHE40,DUSP4,DUSP5,EGR3,FOSB,NINJ1,SIK1,PNRC1,PPP1R15A,EGR1,RELB,NR4A2,RELA,NR4A3,DNAJB4,GEM
MONOCYTES	PLACEBO	-1.3457	0.148135	NONO,FBXO28,TNF,STARD8,LILRA6,CCL23,VIM,GADD45B,SRGN,TCEB3,CAMSAP1,CDC37,MGAM,SDC4,FEM1C,SGMS1,CLCN1,SUMO2,CRIP1,SMAD3,TRPS1,ARL4A,FBXO7,TRABD,RAB5A,ITGB8,PHLDA2,ACAA2,ENTPD7,PTGES3,DNAAF1,UPP1,TFE3,PPP1R2,GOLT1B,ATF3,FCAR,SPAG9,SLC3A2,KCNH8,BNIP3L,LPPR2,C16orf71,RDH11,HSPA5,CASP1,ME2,RRAGD,THBD,SDC2,GDI2,INPP5D,TXN,STAU1,AFTPH,STX4,CD59,WSB2,DNAJA1,FSTL1,PPFIA1,PRKAR1A,TMOD3,TNS1,SOS2,UTP11L,NTR…	CFLAR,BHLHE40,DUSP4,TNFAIP8,B4GALT5,SLC2A3,LDLR,MARCKS,CCL2,CCL20,CXCL2,EGR3,ATP2B1,ICAM1,CD83,KDM6B,NINJ1,CSF1,NAMPT,TGIF1,PNRC1,BTG1,EHD1,PPP1R15A,LAMB3,NFKBIA,EGR1,DRAM1,RELB,NR4A2,SOCS3,RELA,SNN,RIPK2,IL12B,PANX1,NR4A3,DNAJB4,F3,GEM,PDE4B,ZFP36
AACTTT_UNKNOWN	PLACEBO	-1.17323	0.27432	CPEB2,ACMSD,CLSTN2,BASP1,JAZF1,GRPR,IL21,CIRH1A,PRRT2,GARNL3,SPP1,USP12,NFE2L1,UBE2E1,ROCK2,PHYHIP,EFNA4,NEUROD6,NR2F1,BBS12,ACSS2,KCNK12,TSPAN2,PKD2L2,ARHGAP21,MCU,BMF,HOXC10,BTLA,DLK1,NUAK2,XBP1,C15orf41,MAPK3,ZIC4,GRIA3,ANGEL1,FZD7,UBR1,PRPS1,MYO1E,CASZ1,RAB1A,SAP130,DHX40,MORF4L2,BCOR,PRKAR2B,VEGFA,PSENEN,PLXNC1,PAIP1,ZFAND3,PVRL1,OTUD7B,SLC5A3,HMGN5,MAP4K3,FOXO4,SH3KBP1,SOBP,MLEC,NEFM,PHC2,O…	BHLHE40,HES1,IRF1,EGR3,PTGS2,JUN,BCL2A1,FOSB,IL6ST,TGIF1,BTG1,NFKBIA,NR4A2,SNN,NR4A3,GEM,PDE4B
TGGAAA_V$NFAT_Q4_01	PLACEBO	-1.09182	0.401206	GAD1,NR5A2,TSPAN5,NONO,FASLG,TNF,SLC25A4,VIM,KCNJ8,GADD45B,ENSA,YWHAQ,SDC4,GALNT7,RXRB,HOXA9,WWP2,PRKACA,IL25,SMAD3,TRPS1,TPM3,RNF220,BCL11A,FAM170A,ADD3,HEBP2,ZNF675,ITGB8,MAP3K8,ADAMTSL4,NOTUM,TJAP1,MST4,EDC4,TFE3,CORT,RPS6KA3,REST,SPAG9,DNAJB7,SLK,RHEBL1,ACO1,PRKCH,FAM40A,RDH11,DLL4,UTP14A,STRN3,VPS11,UCN3,MXI1,STX4,TP53BP1,DNAJA1,FSTL1,TNS1,VWA2,BMP6,NTRK1,GPR150,MAP4K4,FLJ40288,RNF43,SPTBN1,…	BHLHE40,TNFAIP8,B4GALT5,CCL2,BMP2,ATP2B1,ICAM1,IL6ST,TGIF1,BTG1,LAMB3,NFKBIA,NR4A2,NFIL3,RELA,GADD45A,IL12B,NR4A3,PDE4B
PID_IL23_PATHWAY	PLACEBO	-1.38217	0.403073	ALOX12B,CCL2,IFNG,NFKBIA,ITGA3,SOCS3,RELA,IL12B	CCL2,NFKBIA,SOCS3,RELA,IL12B
PID_NFKAPPAB_ATYPICAL_PATHWAY	PLACEBO	-0.832527	0.901654	NFKBIA,RELA	NFKBIA,RELA
BIOCARTA_CDMAC_PATHWAY	PLACEBO	-0.788946	0.936594	JUN,NFKBIA,RELA	JUN,NFKBIA,RELA
ST_TUMOR_NECROSIS_FACTOR_PATHWAY	VACCINE	-1.20388	0.443168	TNFAIP3,FADD,NFKBIA,TNF,TNFRSF1B,NFKBIE,NFKB1	TNFAIP3,NFKBIA,TNF,NFKBIE,NFKB1
BIOCARTA_NFKB_PATHWAY	VACCINE	-1.10433	0.533928	TNFAIP3,FADD,NFKBIA,TNF,TNFRSF1B,IL1A,NFKB1	TNFAIP3,NFKBIA,TNF,IL1A,NFKB1
PID_NFKAPPAB_CANONICAL_PATHWAY	VACCINE	-1.0901	0.55139	UBE2D3,SSPO,TNFAIP3,NFKBIA,TNF,RIPK2,NFKB1	TNFAIP3,NFKBIA,TNF,RIPK2,NFKB1
BIOCARTA_CD40_PATHWAY	VACCINE	-1.05473	0.605833	MAP3K1,DUSP1,TNFAIP3,NFKBIA,NFKB1	DUSP1,TNFAIP3,NFKBIA,NFKB1
NABA_MATRISOME_ASSOCIATED	VACCINE	-1.0353	0.632773	REG1A,HBEGF,GDF10,CLEC1B,HTRA4,IL23A,MUC5B,TGM6,SERPINB12,TNF,SCUBE1,TNFSF4,MEP1B,PLXNB3,OSM,FGF20,TNFSF11,FLG,P4HA2,ANXA7,RPTN,IFNA14,LTA,ADAMTS1,IFNW1,MEGF9,WNT9B,TGFA,SHH,WNT11,C17orf58,MMP1,IL24,IL25,SERPIND1,IL12B,MUCL1,WNT5A,MMP14,CLEC12A,IFNG,SERPINA1,MMP7,IL13,SEMA3D,MMP2,CCL19,IL1A,CCL4,HABP2,SERPINB8,IL6,ARTN,CLEC4D,MUC13,CXCL2,CCL18,SEMA3A,MMP10,SERPINB9,FGF5,PF4,EBI3,CCL3,SERPINB13,MM…	HBEGF,IL23A,TNF,IL12B,IL1A,CCL4,SERPINB8,IL6,CXCL2,CXCL3,CSF2,CCL20
AACTTT_UNKNOWN	VACCINE	-0.991522	0.94919	HPCAL1,C1orf61,BCL9,USP13,NTM,PMEPA1,NTN1,ATL2,MBD5,SNX17,MYCL1,USP12,NFIB,MARCH3,DSCAML1,EIF2S2,RNF220,ADCY2,POSTN,TLE1,MAPK3,SEMA3F,VAX1,PDLIM3,MIR137HG,MED12L,RUNX1,MED13,EIF3J,KDM3A,PPP2R2B,C11orf87,CREB5,STAG2,ASB9,TAB2,DDX46,MAFA,TNFAIP8L1,MYOD1,NR4A2,SYNE1,TRPC4,CACNB3,CELF4,ZIC3,CLIC4,LCOR,RBMS1,COG5,TGIF1,PPAP2B,ARHGAP21,WEE1,AQP1,PDYN,VEGFA,ITGB4,TCF12,CALM1,TRIB1,TUSC5,ABL1,CABP7,SEMA6…	PMEPA1,NR4A2,TGIF1,PPAP2B,VEGFA,TRIB1,INHBA,PDE4B,FOSB,CD69,CXCR7,JAG1,SLC16A6,SMAD3,NFKBIA,TNF,GPR183,F2RL1,IRF1,BTG1,TSC22D1,BCL2A1,PTGS2
