# Supplementary material for: Integrated systems approach defines the antiviral pathways conferring protection by the RV144 HIV vaccine
Source: Nat Commun. 2019 Feb 20;10:863. doi: 10.1038/s41467-019-08854-2 (PMC6382801; doi:10.1038/s41467-019-08854-2)
Supplement: Supplementary file 10 — Supplementary Data 7 [file 41467_2019_8854_MOESM10_ESM.xlsx]

## Sheet: SupplementaryData7
SYMBOL	Pathway	Source	Reference
AP2A1*	Maturation of MHC class II	REACTOME_MHC_CLASS_II_ANTIGEN_PRESENTATION
CSTA*	Maturation of MHC class II	REACTOME_MHC_CLASS_II_ANTIGEN_PRESENTATION
CSTB*	Maturation of MHC class II	REACTOME_MHC_CLASS_II_ANTIGEN_PRESENTATION
CSTD*	Maturation of MHC class II	REACTOME_MHC_CLASS_II_ANTIGEN_PRESENTATION
IFI30	MHC class II antigen processing	REACTOME_MHC_CLASS_II_ANTIGEN_PRESENTATION
LGMN*	MHC class II antigen processing	REACTOME_MHC_CLASS_II_ANTIGEN_PRESENTATION
IFIH1	IRF7 antiviral program	REACTOME_TRAF3_DEPENDENT_IRF_ACTIVATION_PATHWAY
IRF7	IRF7 antiviral program	REACTOME_TRAF3_DEPENDENT_IRF_ACTIVATION_PATHWAY
NFKB1	NF-κB complex	Pubmed	Sharma, H. W. & Narayanan, R. The NF-kappaB transcription factor in oncogenesis. Anticancer Res 16, 589-596 (1996).
RELA	NF-κB complex	Pubmed	Sharma, H. W. & Narayanan, R. The NF-kappaB transcription factor in oncogenesis. Anticancer Res 16, 589-596 (1996).
RELB	NF-κB complex	Pubmed	Sharma, H. W. & Narayanan, R. The NF-kappaB transcription factor in oncogenesis. Anticancer Res 16, 589-596 (1996).
BMP2	NF-κB activator	Literome	Sugimori, K. et al. BMP-2 prevents apoptosis of the N1511 chondrocytic cell line through PI3K/Akt-mediated NF-kappaB activation. J Bone Miner Metab 23, 411-419 (2005).
RIPK2	NF-κB activator	Literome	Ruefli-Brasse, A. A., Lee, W. P., Hurst, S. & Dixit, V. M. Rip2 participates in Bcl10 signaling and T-cell receptor-mediated NF-kappaB activation. J Biol Chem 279, 1570-1574 (2004).
CXCR4	Regulator of mTORC1	Literome	Heskamp, A. et al. CXCL12/SDF-1 facilitates optic nerve regeneration. Neurobiol Dis 55, 76-86 (2013).
DDIT4	Regulator of mTORC1	Literome	Vadysirisack, D. D. & Ellisen, L. W. mTOR activity under hypoxia. Methods Mol Biol 821, 45-58 (2012).
NAMPT	Regulator of mTORC1	Literome	Wang, P. et al. Induction of autophagy contributes to the neuroprotection of nicotinamide phosphoribosyltransferase in cerebral ischemia. Autophagy 8, 77-87 (2012).
XBP1	Regulator of mTORC1	GeneRIF	Martin, D. et al. Unspliced X-box-binding protein 1 (XBP1) protects endothelial cells from oxidative stress through interaction with histone deacetylase 3. J Biol Chem 289, 30625-30634 (2014).
CDKN1A	mTOR target	Literome	Yohn, N. L., Bingaman, C. N., DuMont, A. L. & Yoo, L. I. Phosphatidylinositol 3'-kinase, mTOR, and glycogen synthase kinase-3beta mediated regulation of p21 in human urothelial carcinoma cells. BMC Urol 11, 19 (2011).
SLC2A3	mTOR target	Literome	Yu, J. et al. IGF-1 induces hypoxia-inducible factor 1alpha-mediated GLUT3 expression through PI3K/Akt/mTOR dependent pathways in PC12 cells. Brain Res 1430, 18-24 (2012).
TFRC	mTOR target	Literome	Zheng, Y. et al. A role for mammalian target of rapamycin in regulating T cell activation versus anergy. J Immunol 178, 2163-2170 (2007).
BCL2A1	Markers of activated T cells and survival	GeneRIF	Kim, H., Kim, Y. N., Kim, H. & Kim, C. W. Oxidative stress attenuates Fas-mediated apoptosis in Jurkat T cell line through Bfl-1 induction. Oncogene 24, 1252-1261 (2005).
IL12B	Markers of activated T cells and survival	GeneRIF	de Arquer, G. R. et al. Skewed expression and up-regulation of the IL-12 and IL-18 receptors in resting and activated CD4 T cells from HIV-1-infected patients. J Leukoc Biol 82, 72-78 (2007).
TNFSF9	Markers of activated T cells and survival	GeneRIF	Wen, T., Bukczynski, J. & Watts, T. H. 4-1BB ligand-mediated costimulation of human T cells induces CD4 and CD8 T cell expansion, cytokine production, and the development of cytolytic effector function. J Immunol 168, 4897-4906 (2002).
EFNA1	Cell migration	GeneRIF	Sharfe, N. et al. EphA and ephrin-A proteins regulate integrin-mediated T lymphocyte interactions. Mol Immunol 45, 1208-1220 (2008).
CXCL2	Cell migration	Pubmed	Al-Alwan, L. A. et al. Differential roles of CXCL2 and CXCL3 and their receptors in regulating normal and asthmatic airway smooth muscle cell migration. J Immunol 191, 2731-2741 (2013).
CCL20	Cell migration	GeneRIF	Hou, K. Z., Fu, Z. Q. & Gong, H. Chemokine ligand 20 enhances progression of hepatocellular carcinoma via epithelial-mesenchymal transition. World J Gastroenterol 21, 475-483 (2015).
PTGS2	Proinflammatory response	GeneRIF	Benoit, V. et al. Transcriptional activation of cyclooxygenase-2 by tumor suppressor p53 requires nuclear factor-kappaB. Oncogene 25, 5708-5718 (2006).
CXCR4	Host genes important for HIV-1	GeneRIF	Zhou, H. et al. Genome-scale RNAi screen for host factors required for HIV replication. Cell Host Microbe 4, 495-504 (2008).
ETF1	Host genes important for HIV-1	GeneRIF	Brass, A. L. et al. Identification of host proteins required for HIV infection through a functional genomic screen. Science 319, 921-926 (2008).
HMGCS1	Host genes important for HIV-1	GeneRIF	Konig, R. et al. Global analysis of host-pathogen interactions that regulate early-stage HIV-1 replication. Cell 135, 49-60 (2008).
PGM1	Host genes important for HIV-1	GeneRIF	Konig, R. et al. Global analysis of host-pathogen interactions that regulate early-stage HIV-1 replication. Cell 135, 49-60 (2008).
PLOD2	Host genes important for HIV-1	GeneRIF	Konig, R. et al. Global analysis of host-pathogen interactions that regulate early-stage HIV-1 replication. Cell 135, 49-60 (2008).
SLC2A1	Host genes important for HIV-1	GeneRIF	Loisel-Meyer, S. et al. Glut1-mediated glucose transport regulates HIV infection. Proc Natl Acad Sci U S A 109, 2549-2554 (2012).
UNG	Host genes important for HIV-1	GeneRIF	Guenzel, C. A. et al. Recruitment of the nuclear form of uracil DNA glycosylase into virus particles participates in the full infectivity of HIV-1. J Virol 86, 2533-2544 (2012).
CCDN1	Proliferation	GeneRIF	Das, S. N., Khare, P., Singh, M. K. & Sharma, S. C. Correlation of cyclin D1 expression with aggressive DNA pattern in patients with tobacco-related intraoral squamous cell carcinoma. Indian J Med Res 133, 381-386 (2011).
CCNG1	Proliferation	GeneRIF	Yuan, D. Z. et al. Progesterone-induced cyclin G1 inhibits the proliferation of endometrial epithelial cell and its possible molecular mechanism. Horm Metab Res 46, 761-767 (2014).
TGIF1	TGF-beta	Literome	Dai, C. & Liu, Y. Hepatocyte growth factor antagonizes the profibrotic action of TGF-beta1 in mesangial cells by stabilizing Smad transcriptional corepressor TGIF. J Am Soc Nephrol 15, 1402-1412 (2004).
