# Supplementary material for: Integrated systems approach defines the antiviral pathways conferring protection by the RV144 HIV vaccine
Source: Nat Commun. 2019 Feb 20;10:863. doi: 10.1038/s41467-019-08854-2 (PMC6382801; doi:10.1038/s41467-019-08854-2)
Supplement: Supplementary file 11 — Supplementary Data 8 [file 41467_2019_8854_MOESM11_ESM.xlsx]

## Sheet: SupplementaryData8
Dataset	Marker	Alias
DPB02	haplotype
DPB04	haplotype
DPB05	haplotype
DPB13	haplotype	DPB1*13
DPB0201	haplotype
DPB0202	haplotype
DPB0401	haplotype
DQB02	haplotype
DQB03	haplotype
DQB04	haplotype
DQB05	haplotype
DQB06	haplotype	DQB1*06
DQB0301	haplotype
DQB0303	haplotype
DQB0501	haplotype
DQB0502	haplotype
DQB0503	haplotype
DQB0601	haplotype
DRB03	haplotype
DRB04	haplotype
DRB07	haplotype
DRB09	haplotype
DRB11	haplotype
DRB12	haplotype
DRB14	haplotype
DRB15	haplotype
DRB0405	haplotype
DRB0701	haplotype
DRB1202	haplotype
DRB1501	haplotype
DRB1502	haplotype
COMPASSPolyfunctionalityScore	ics	PFS
COMPASSFunctionalityScore	ics
ics_TNFa	ics
ics_IFNg	ics
ics_IL4	ics
ics_IL2	ics
ics_CD154	ics
ics_IL17a	ics
GM.CSF	luminex
IFNg	luminex
IL10	luminex
IL13	luminex
IL2	luminex
IL3	luminex
IL4	luminex
IL5	luminex
IL9	luminex
MIP.1B	luminex
TNFa	luminex
TNFB	luminex
/Time/S/Live/14+	phenotype	Monocytes
/Time/S/Live/14-/L/3-19+	phenotype	B cells
/Time/S/Live/14-/L/3-19-/NK Cells	phenotype	NK cells
/Time/S/Live/Cells/14-19-/16-56-/3-HLADR+/123+	phenotype	pCD
/Time/S/Live/Cells/14-19-/16-56-/3-HLADR+/11c+	phenotype	mDC
/Time/S/Live/14-/L/3+19-	phenotype	T cells
primary_adcc_luc_92th023_evans_wk26	primCorrelates
primary_avidity_a244_gdneg_delta11_alam_wk26	primCorrelates
primary_cd4_ics_any_mcelrath_wk26	primCorrelates
primary_iga_score_tomaras_wk26	primCorrelates	IgA antibodies against Env
primary_nab_tzmbl_a3r5_auc_afrims_siriraj_montefiori_wk26	primCorrelates
primary_v2_gp70_v1v2_zollapazner_wk26	primCorrelates	IgG antibodies against V1/V2
