# Supplementary material for: Integrated systems approach defines the antiviral pathways conferring protection by the RV144 HIV vaccine
Source: Nat Commun. 2019 Feb 20;10:863. doi: 10.1038/s41467-019-08854-2 (PMC6382801; doi:10.1038/s41467-019-08854-2)
Supplement: Supplementary file 12 — Supplementary Data 9 [file 41467_2019_8854_MOESM12_ESM.xlsx]

## Sheet: SupplementaryData9
NAME	Haplotype	Antibody response	NES	FDR q-val	LEADING_EDGE
HALLMARK_INTERFERON_GAMMA_RESPONSE	DPB1*13+	IgG antibodies binding to V1/V2	2.77809	0	NOD1,BATF2,TAP1,CIITA,ZBP1,CXCL11,FCGR1A,FTSJD2,IL18BP,CXCL10,STAT2,DHX58,DDX58,SERPING1,ISG20,CXCL9,TOR1B,TDRD7,CD38,SLAMF7,OAS2,ZNFX1,EPSTI1,RBCK1,CMPK2,SLC25A28,IFI35,VAMP5,PSMB10,SP110,SAMD9L,CFB,PARP14,IFI27,TRAFD1,IRF7,PFKP,PRIC285,CASP3,MX2,TRIM14,IRF8,ISG15,HLA-A,STAT1,NMI,USP18,JAK2,IFIT2,MX1,FGL2,XCL1,TNFSF10,IFIH1,TRIM26,ICAM1,RSAD2,SOCS1,WARS,IRF9,IFITM2,C1S,IFI44,ITGB7,CDKN1A,IDO1,PA…
HALLMARK_ALLOGRAFT_REJECTION	DQB1*06+	IgA antibodies binding to Env	1.67747	0.016286	IL13,CXCL9,ELANE,JAK2,SRGN,FCGR2B,RIPK2,C2,ICAM1,IFNG,ABCE1,LY75,HDAC9,CD80,GBP2,TAP1,ABI1,ETS1,HLA-DMA,IL9,KLRD1,CCL4,APBB1,EIF3J,IL2RB,HLA-DRA,IL18RAP,IFNGR2,EIF4G3,IL2,EREG,GZMA,FGR,DARS,GLMN,FAS,TNF,TLR6,CSF1,UBE2N,IL4,TLR3,HLA-DQA1,IL10,ELF4,CCND3,STAT4,MAP3K7,IL4R,AARS,IL11,CD1D,CD8A,FASLG,WARS,HLA-DMB,DYRK3,IL1B,HIF1A,GPR65,IL6,GALNT1,ITK,IL12RB1,CCR1,SOCS1,CCR5,TGFB1,ACVR2A,LIF,ITGB2,RARS…
