# Supplementary material for: Integrated systems approach defines the antiviral pathways conferring protection by the RV144 HIV vaccine
Source: Nat Commun. 2019 Feb 20;10:863. doi: 10.1038/s41467-019-08854-2 (PMC6382801; doi:10.1038/s41467-019-08854-2)
Supplement: Supplementary file 13 — Supplementary Data 10 [file 41467_2019_8854_MOESM13_ESM.xlsx]

## Sheet: SupplementaryData10
						Allele absent			Allele present
NAME	SYMBOL	Description	Haplotype	Antibody response	IlmnID	logFC	P.Value	adj.P.Val	logFC	P.Value	adj.P.Val
HALLMARK_ALLOGRAFT_REJECTION	AARS	The human alanyl-tRNA synthetase (AARS) belongs to a family of tRNA synthases, of the class II enzymes. Class II tRNA synthases evolved early in evolution and are highly conserved. This is reflected by the fact that 498 of the 968-residue polypeptide human AARS shares 41% identity witht the E.coli protein. tRNA synthases are the enzymes that interpret the RNA code and attach specific aminoacids t…	DQB1*06	IgA antibodies binding to Env	ILMN_1662364	0.00383769	0.838717	0.980876	0.0347892	0.288697	0.998208
HALLMARK_ALLOGRAFT_REJECTION	ABCE1	The protein encoded by this gene is a member of the superfamily of ATP-binding cassette (ABC) transporters. ABC proteins transport various molecules across extra- and intra-cellular membranes. ABC genes are divided into seven distinct subfamilies (ABC1, MDR/TAP, MRP, ALD, OABP, GCN20, White). This protein is a member of the OABP subfamily. Alternatively referred to as the RNase L inhibitor, this …	DQB1*06	IgA antibodies binding to Env	ILMN_3207933	-0.00274979	0.901897	0.988089	0.0766761	0.0583623	0.998208
HALLMARK_ALLOGRAFT_REJECTION	ABI1	This gene encodes a member of the Abelson-interactor family of adaptor proteins. These proteins facilitate signal transduction as components of several multiprotein complexes, and regulate actin polymerization and cytoskeletal remodeling through interactions with Abelson tyrosine kinases. The encoded protein plays a role in macropinocytosis as a component of the WAVE2 complex, and also forms a co…	DQB1*06	IgA antibodies binding to Env	ILMN_2329958	0.0389933	0.129507	0.752351	0.0667318	0.107057	0.998208
HALLMARK_ALLOGRAFT_REJECTION	ACVR2A	This gene encodes a receptor that mediates the functions of activins, which are members of the transforming growth factor-beta (TGF-beta) superfamily involved in diverse biological processes. The encoded protein is a transmembrane serine-threonine kinase receptor which mediates signaling by forming heterodimeric complexes with various combinations of type I and type II receptors and ligands in a …	DQB1*06	IgA antibodies binding to Env	ILMN_2152711	0.019764	0.263343	0.837989	0.029353	0.412262	0.998208
HALLMARK_ALLOGRAFT_REJECTION	APBB1	The protein encoded by this gene is a member of the Fe65 protein family. It is an adaptor protein localized in the nucleus. It interacts with the Alzheimer's disease amyloid precursor protein (APP), transcription factor CP2/LSF/LBP1 and the low-density lipoprotein receptor-related protein. APP functions as a cytosolic anchoring site that can prevent the gene product's nuclear translocation. This …	DQB1*06	IgA antibodies binding to Env	ILMN_1769918	0.0149339	0.347795	0.875072	-0.0116863	0.631069	0.998565
HALLMARK_ALLOGRAFT_REJECTION	C2	Component C2 is a serum glycoprotein that functions as part of the classical pathway of the complement system. Activated C1 cleaves C2 into C2a and C2b. The serine proteinase C2a then combines with complement factor 4b to create the C3 or C5 convertase. Deficiency of C2 has been reported to associated with certain autoimmune diseases and SNPs in this gene have been associated with altered suscept…	DQB1*06	IgA antibodies binding to Env	ILMN_1710740	0.0179662	0.305846	0.85803	0.0486923	0.0440244	0.998208
HALLMARK_ALLOGRAFT_REJECTION	CCL4	The protein encoded by this gene is a mitogen-inducible monokine and is one of the major HIV-suppressive factors produced by CD8+ T-cells. The encoded protein is secreted and has chemokinetic and inflammatory functions. [provided by RefSeq, Dec 2012] /// CCL4 (C-C Motif Chemokine Ligand 4) is a Protein Coding gene. Diseases associated with CCL4 include omsk hemorrhagic fever and meningitis. Among…	DQB1*06	IgA antibodies binding to Env	ILMN_1674563	0.00616006	0.837733	0.980801	0.0776961	0.125425	0.998208
HALLMARK_ALLOGRAFT_REJECTION	CCND3	The protein encoded by this gene belongs to the highly conserved cyclin family, whose members are characterized by a dramatic periodicity in protein abundance through the cell cycle. Cyclins function as regulators of CDK kinases. Different cyclins exhibit distinct expression and degradation patterns which contribute to the temporal coordination of each mitotic event. This cyclin forms a complex w…	DQB1*06	IgA antibodies binding to Env	ILMN_1668721	-0.0253141	0.310922	0.859567	0.0476755	0.276695	0.998208
HALLMARK_ALLOGRAFT_REJECTION	CCR1	This gene encodes a member of the beta chemokine receptor family, which is predicted to be a seven transmembrane protein similar to G protein-coupled receptors. The ligands of this receptor include macrophage inflammatory protein 1 alpha (MIP-1 alpha), regulated on activation normal T expressed and secreted protein (RANTES), monocyte chemoattractant protein 3 (MCP-3), and myeloid progenitor inhib…	DQB1*06	IgA antibodies binding to Env	ILMN_1678833	0.047826	0.247457	0.833116	0.045995	0.400888	0.998208
HALLMARK_ALLOGRAFT_REJECTION	CCR5	This gene encodes a member of the beta chemokine receptor family, which is predicted to be a seven transmembrane protein similar to G protein-coupled receptors. This protein is expressed by T cells and macrophages, and is known to be an important co-receptor for macrophage-tropic virus, including HIV, to enter host cells. Defective alleles of this gene have been associated with the HIV infection …	DQB1*06	IgA antibodies binding to Env	ILMN_3241644	0.0303801	0.104188	0.725437	0.0277283	0.407843	0.998208
HALLMARK_ALLOGRAFT_REJECTION	CD1D	This gene encodes a divergent member of the CD1 family of transmembrane glycoproteins, which are structurally related to the major histocompatibility complex (MHC) proteins and form heterodimers with beta-2-microglobulin. The CD1 proteins mediate the presentation of primarily lipid and glycolipid antigens of self or microbial origin to T cells. The human genome contains five CD1 family genes orga…	DQB1*06	IgA antibodies binding to Env	ILMN_1719433	-0.00449161	0.763333	0.969685	0.0253816	0.302076	0.998208
HALLMARK_ALLOGRAFT_REJECTION	CD80	The protein encoded by this gene is a membrane receptor that is activated by the binding of CD28 or CTLA-4. The activated protein induces T-cell proliferation and cytokine production. This protein can act as a receptor for adenovirus subgroup B and may play a role in lupus neuropathy. [provided by RefSeq, Aug 2011] /// CD80 (CD80 Molecule) is a Protein Coding gene. Diseases associated with CD80 i…	DQB1*06	IgA antibodies binding to Env	ILMN_1716736	0.0525843	0.120414	0.740792	0.107654	0.0915201	0.998208
HALLMARK_ALLOGRAFT_REJECTION	CD8A	The CD8 antigen is a cell surface glycoprotein found on most cytotoxic T lymphocytes that mediates efficient cell-cell interactions within the immune system. The CD8 antigen acts as a coreceptor with the T-cell receptor on the T lymphocyte to recognize antigens displayed by an antigen presenting cell in the context of class I MHC molecules. The coreceptor functions as either a homodimer composed …	DQB1*06	IgA antibodies binding to Env	ILMN_1760374	0.0271108	0.469499	0.913443	0.0729101	0.305471	0.998208
HALLMARK_ALLOGRAFT_REJECTION	CSF1	The protein encoded by this gene is a cytokine that controls the production, differentiation, and function of macrophages. The active form of the protein is found extracellularly as a disulfide-linked homodimer, and is thought to be produced by proteolytic cleavage of membrane-bound precursors. The encoded protein may be involved in development of the placenta. Alternate splicing results in multi…	DQB1*06	IgA antibodies binding to Env	ILMN_1733402	-0.0117177	0.508587	0.923462	0.0488911	0.235803	0.998208
HALLMARK_ALLOGRAFT_REJECTION	CXCL9	This antimicrobial gene encodes a protein thought to be involved in T cell trafficking. The encoded protein binds to C-X-C motif chemokine 3 and is a chemoattractant for lymphocytes but not for neutrophils. [provided by RefSeq, Sep 2014] /// CXCL9 (C-X-C Motif Chemokine Ligand 9) is a Protein Coding gene. Diseases associated with CXCL9 include inclusion body myositis and sydenham's chorea. Among …	DQB1*06	IgA antibodies binding to Env	ILMN_1745356	0.215383	0.00821119	0.561317	0.302742	0.012057	0.998208
HALLMARK_ALLOGRAFT_REJECTION	DARS	This gene encodes a member of a multienzyme complex that functions in mediating the attachment of amino acids to their cognate tRNAs. The encoded protein ligates L-aspartate to tRNA(Asp). Mutations in this gene have been found in patients showing hypomyelination with brainstem and spinal cord involvement and leg spasticity. Alternative splicing results in multiple transcript variants. [provided b…	DQB1*06	IgA antibodies binding to Env	ILMN_1813836	-0.00324883	0.853293	0.982598	0.0373037	0.210204	0.998208
HALLMARK_ALLOGRAFT_REJECTION	DYRK3	This gene product belongs to the DYRK family of dual-specificity protein kinases that catalyze autophosphorylation on serine/threonine and tyrosine residues. The members of this family share structural similarity, however, differ in their substrate specificity, suggesting their involvement in different cellular functions. The encoded protein has been shown to autophosphorylate on tyrosine residue…	DQB1*06	IgA antibodies binding to Env	ILMN_2400326	0.00338641	0.824178	0.979087	0.0227837	0.355473	0.998208
HALLMARK_ALLOGRAFT_REJECTION	EIF3J	This gene encodes a core subunit of the eukaryotic initiation factor 3 complex, which participates in the initiation of translation by aiding in the recruitment of protein and mRNA components to the 40S ribosome. There are pseudogenes for this gene on chromosomes 1, 3, and 9. Alternative splicing results in multiple transcript variants encoding different isoforms. [provided by RefSeq, Sep 2013] /…	DQB1*06	IgA antibodies binding to Env	ILMN_1815345	0.0557404	0.0211957	0.578595	0.0442914	0.150198	0.998208
HALLMARK_ALLOGRAFT_REJECTION	EIF4G3	EIF4G3 (Eukaryotic Translation Initiation Factor 4 Gamma 3) is a Protein Coding gene. Diseases associated with EIF4G3 include mouth disease. Among its related pathways are RNA transport and Allograft rejection. GO annotations related to this gene include poly(A) RNA binding and binding. An important paralog of this gene is EIF4G1. /// Probable component of the protein complex eIF4F, which is invo…	DQB1*06	IgA antibodies binding to Env	ILMN_1775692	0.0405838	0.13439	0.758245	0.0587893	0.165494	0.998208
HALLMARK_ALLOGRAFT_REJECTION	ELANE	Elastases form a subfamily of serine proteases that hydrolyze many proteins in addition to elastin. Humans have six elastase genes which encode structurally similar proteins. The encoded preproprotein is proteolytically processed to generate the active protease. Following activation, this protease hydrolyzes proteins within specialized neutrophil lysosomes, called azurophil granules, as well as p…	DQB1*06	IgA antibodies binding to Env	ILMN_1706635	0.0211193	0.0377205	0.625212	0.0542002	0.014979	0.998208
HALLMARK_ALLOGRAFT_REJECTION	ELF4	The protein encoded by this gene is a transcriptional activator that binds and activates the promoters of the CSF2, IL3, IL8, and PRF1 genes. The encoded protein is involved in natural killer cell development and function, innate immunity, and induction of cell cycle arrest in naive CD8+ cells. Two transcript variants encoding the same protein have been found for this gene.[provided by RefSeq, Ja…	DQB1*06	IgA antibodies binding to Env	ILMN_1652082	0.0177685	0.400582	0.893202	0.0392196	0.254665	0.998208
HALLMARK_ALLOGRAFT_REJECTION	EREG	This gene encodes a secreted peptide hormone and member of the epidermal growth factor (EGF) family of proteins. The encoded protein is a ligand of the epidermal growth factor receptor (EGFR) and the structurally related erb-b2 receptor tyrosine kinase 4 (ERBB4). The encoded protein may be involved in a wide range of biological processes including inflammation, wound healing, oocyte maturation, a…	DQB1*06	IgA antibodies binding to Env	ILMN_1657248	-0.00654169	0.783908	0.971983	0.0510281	0.184395	0.998208
HALLMARK_ALLOGRAFT_REJECTION	ETS1	This gene encodes a member of the ETS family of transcription factors, which are defined by the presence of a conserved ETS DNA-binding domain that recognizes the core consensus DNA sequence GGAA/T in target genes. These proteins function either as transcriptional activators or repressors of numerous genes, and are involved in stem cell development, cell senescence and death, and tumorigenesis. A…	DQB1*06	IgA antibodies binding to Env	ILMN_1687538	0.0544173	0.101994	0.723495	0.0872886	0.110649	0.998208
HALLMARK_ALLOGRAFT_REJECTION	FAS	The protein encoded by this gene is a member of the TNF-receptor superfamily. This receptor contains a death domain. It has been shown to play a central role in the physiological regulation of programmed cell death, and has been implicated in the pathogenesis of various malignancies and diseases of the immune system. The interaction of this receptor with its ligand allows the formation of a death…	DQB1*06	IgA antibodies binding to Env	ILMN_2319077	0.0289567	0.254737	0.835684	0.0606438	0.223833	0.998208
HALLMARK_ALLOGRAFT_REJECTION	FASLG	This gene is a member of the tumor necrosis factor superfamily. The primary function of the encoded transmembrane protein is the induction of apoptosis triggered by binding to FAS. The FAS/FASLG signaling pathway is essential for immune system regulation, including activation-induced cell death (AICD) of T cells and cytotoxic T lymphocyte induced cell death. It has also been implicated in the pro…	DQB1*06	IgA antibodies binding to Env	ILMN_1781824	0.00846246	0.645017	0.952771	0.0439627	0.305609	0.998208
HALLMARK_ALLOGRAFT_REJECTION	FCGR2B	The protein encoded by this gene is a low affinity receptor for the Fc region of immunoglobulin gamma complexes. The encoded protein is involved in the phagocytosis of immune complexes and in the regulation of antibody production by B-cells. Variations in this gene may increase susceptibilty to systemic lupus erythematosus (SLE). Several transcript variants encoding different isoforms have been f…	DQB1*06	IgA antibodies binding to Env	ILMN_1660027	0.0890943	0.00346387	0.541961	0.150491	0.0331861	0.998208
HALLMARK_ALLOGRAFT_REJECTION	FGR	This gene is a member of the Src family of protein tyrosine kinases (PTKs). The encoded protein contains N-terminal sites for myristylation and palmitylation, a PTK domain, and SH2 and SH3 domains which are involved in mediating protein-protein interactions with phosphotyrosine-containing and proline-rich motifs, respectively. The protein localizes to plasma membrane ruffles, and functions as a n…	DQB1*06	IgA antibodies binding to Env	ILMN_1795158	0.0261472	0.356724	0.878362	0.0249319	0.651029	0.99917
HALLMARK_ALLOGRAFT_REJECTION	GALNT1	This gene encodes a member of the UDP-N-acetyl-alpha-D-galactosamine:polypeptide N-acetylgalactosaminyltransferase (GalNAc-T) family of enzymes. GalNAc-Ts initiate mucin-type O-linked glycosylation in the Golgi apparatus by catalyzing the transfer of GalNAc to serine and threonine residues on target proteins. They are characterized by an N-terminal transmembrane domain, a stem region, a lumenal c…	DQB1*06	IgA antibodies binding to Env	ILMN_1803977	0.0333114	0.132233	0.755692	0.0261326	0.391448	0.998208
HALLMARK_ALLOGRAFT_REJECTION	GBP2	This gene belongs to the guanine-binding protein (GBP) family, which includes interferon-induced proteins that can bind to guanine nucleotides (GMP, GDP and GTP). The encoded protein is a GTPase which hydrolyzes GTP, predominantly to GDP. The protein may play a role as a marker of squamous cell carcinomas. [provided by RefSeq, Jul 2013] /// GBP2 (Guanylate Binding Protein 2) is a Protein Coding g…	DQB1*06	IgA antibodies binding to Env	ILMN_1774077	0.0344688	0.292592	0.851775	0.0841354	0.1005	0.998208
HALLMARK_ALLOGRAFT_REJECTION	GLMN	This gene encodes a phosphorylated protein that is a member of a Skp1-Cullin-F-box-like complex. The protein is essential for normal development of the vasculature and mutations in this gene have been associated with glomuvenous malformations, also called glomangiomas. Multiple splice variants encoding different isoforms have been found for this gene. [provided by RefSeq, Feb 2016] /// GLMN (Glom…	DQB1*06	IgA antibodies binding to Env	ILMN_1739397	-0.0287097	0.172335	0.788402	0.0424718	0.217506	0.998208
HALLMARK_ALLOGRAFT_REJECTION	GPR65	GPR65 (G Protein-Coupled Receptor 65) is a Protein Coding gene. Among its related pathways are Peptide ligand-binding receptors and Interleukin-3, 5 and GM-CSF signaling. GO annotations related to this gene include G-protein coupled receptor activity. An important paralog of this gene is GPR132. /// Receptor for the glycosphingolipid psychosine (PSY) and several related glycosphingolipids. May ha…	DQB1*06	IgA antibodies binding to Env	ILMN_1734740	0.0692687	0.0108685	0.561317	0.0449958	0.36642	0.998208
HALLMARK_ALLOGRAFT_REJECTION	GZMA	Cytolytic T lymphocytes (CTL) and natural killer (NK) cells share the remarkable ability to recognize, bind, and lyse specific target cells. They are thought to protect their host by lysing cells bearing on their surface 'nonself' antigens, usually peptides or proteins resulting from infection by intracellular pathogens. The protein described here is a T cell- and natural killer cell-specific ser…	DQB1*06	IgA antibodies binding to Env	ILMN_1779324	0.0300464	0.197012	0.801604	0.0818288	0.190859	0.998208
HALLMARK_ALLOGRAFT_REJECTION	HDAC9	Histones play a critical role in transcriptional regulation, cell cycle progression, and developmental events. Histone acetylation/deacetylation alters chromosome structure and affects transcription factor access to DNA. The protein encoded by this gene has sequence homology to members of the histone deacetylase family. This gene is orthologous to the Xenopus and mouse MITR genes. The MITR protei…	DQB1*06	IgA antibodies binding to Env	ILMN_2408885	0.00417402	0.782778	0.971983	0.0692607	0.0673518	0.998208
HALLMARK_ALLOGRAFT_REJECTION	HIF1A	This gene encodes the alpha subunit of transcription factor hypoxia-inducible factor-1 (HIF-1), which is a heterodimer composed of an alpha and a beta subunit. HIF-1 functions as a master regulator of cellular and systemic homeostatic response to hypoxia by activating transcription of many genes, including those involved in energy metabolism, angiogenesis, apoptosis, and other genes whose protein…	DQB1*06	IgA antibodies binding to Env	ILMN_1763260	0.0535215	0.268393	0.840859	0.0687426	0.362586	0.998208
HALLMARK_ALLOGRAFT_REJECTION	HLA-DMA	HLA-DMA belongs to the HLA class II alpha chain paralogues. This class II molecule is a heterodimer consisting of an alpha (DMA) and a beta chain (DMB), both anchored in the membrane. It is located in intracellular vesicles. DM plays a central role in the peptide loading of MHC class II molecules by helping to release the CLIP molecule from the peptide binding site. Class II molecules are express…	DQB1*06	IgA antibodies binding to Env	ILMN_1695311	0.0450228	0.199336	0.802843	0.0985999	0.112885	0.998208
HALLMARK_ALLOGRAFT_REJECTION	HLA-DMB	HLA-DMB belongs to the HLA class II beta chain paralogues. This class II molecule is a heterodimer consisting of an alpha (DMA) and a beta (DMB) chain, both anchored in the membrane. It is located in intracellular vesicles. DM plays a central role in the peptide loading of MHC class II molecules by helping to release the CLIP (class II-associated invariant chain peptide) molecule from the peptide…	DQB1*06	IgA antibodies binding to Env	ILMN_1761733	0.0758936	0.0271326	0.591708	0.0495539	0.330004	0.998208
HALLMARK_ALLOGRAFT_REJECTION	HLA-DQA1	HLA-DQA1 belongs to the HLA class II alpha chain paralogues. The class II molecule is a heterodimer consisting of an alpha (DQA) and a beta chain (DQB), both anchored in the membrane. It plays a central role in the immune system by presenting peptides derived from extracellular proteins. Class II molecules are expressed in antigen presenting cells (APC: B Lymphocytes, dendritic cells, macrophages…	DQB1*06	IgA antibodies binding to Env	ILMN_1808405	0.106522	0.00974372	0.561317	0.0575524	0.359559	0.998208
HALLMARK_ALLOGRAFT_REJECTION	HLA-DRA	HLA-DRA is one of the HLA class II alpha chain paralogues. This class II molecule is a heterodimer consisting of an alpha and a beta chain, both anchored in the membrane. It plays a central role in the immune system by presenting peptides derived from extracellular proteins. Class II molecules are expressed in antigen presenting cells (APC: B lymphocytes, dendritic cells, macrophages). The alpha …	DQB1*06	IgA antibodies binding to Env	ILMN_1689655	0.146455	8.47215e-05	0.377248	0.0862636	0.152936	0.998208
HALLMARK_ALLOGRAFT_REJECTION	ICAM1	This gene encodes a cell surface glycoprotein which is typically expressed on endothelial cells and cells of the immune system. It binds to integrins of type CD11a / CD18, or CD11b / CD18 and is also exploited by Rhinovirus as a receptor. [provided by RefSeq, Jul 2008] /// ICAM1 (Intercellular Adhesion Molecule 1) is a Protein Coding gene. Diseases associated with ICAM1 include malaria and leukos…	DQB1*06	IgA antibodies binding to Env	ILMN_1812226	0.0648747	0.103396	0.725103	0.10104	0.0504806	0.998208
HALLMARK_ALLOGRAFT_REJECTION	IFNG	This gene encodes a soluble cytokine that is a member of the type II interferon class. The encoded protein is secreted by cells of both the innate and adaptive immune systems. The active protein is a homodimer that binds to the interferon gamma receptor which triggers a cellular response to viral and microbial infections. Mutations in this gene are associated with an increased susceptibility to v…	DQB1*06	IgA antibodies binding to Env	ILMN_2207291	0.00645241	0.919743	0.990504	0.253977	0.0514868	0.998208
HALLMARK_ALLOGRAFT_REJECTION	IFNGR2	This gene (IFNGR2) encodes the non-ligand-binding beta chain of the gamma interferon receptor. Human interferon-gamma receptor is a heterodimer of IFNGR1 and IFNGR2. Defects in IFNGR2 are a cause of mendelian susceptibility to mycobacterial disease (MSMD), also known as familial disseminated atypical mycobacterial infection. MSMD is a genetically heterogeneous disease with autosomal recessive, au…	DQB1*06	IgA antibodies binding to Env	ILMN_1764964	0.0383567	0.112951	0.733568	0.0526504	0.164763	0.998208
HALLMARK_ALLOGRAFT_REJECTION	IL10	The protein encoded by this gene is a cytokine produced primarily by monocytes and to a lesser extent by lymphocytes. This cytokine has pleiotropic effects in immunoregulation and inflammation. It down-regulates the expression of Th1 cytokines, MHC class II Ags, and costimulatory molecules on macrophages. It also enhances B cell survival, proliferation, and antibody production. This cytokine can …	DQB1*06	IgA antibodies binding to Env	ILMN_2073307	-0.0286135	0.460678	0.910677	0.0810339	0.250378	0.998208
HALLMARK_ALLOGRAFT_REJECTION	IL11	The protein encoded by this gene is a member of the gp130 family of cytokines. These cytokines drive the assembly of multisubunit receptor complexes, all of which contain at least one molecule of the transmembrane signaling receptor IL6ST (gp130). This cytokine is shown to stimulate the T-cell-dependent development of immunoglobulin-producing B cells. It is also found to support the proliferation…	DQB1*06	IgA antibodies binding to Env	ILMN_1788107	-0.0206586	0.131305	0.755544	0.0241565	0.297834	0.998208
HALLMARK_ALLOGRAFT_REJECTION	IL12RB1	The protein encoded by this gene is a type I transmembrane protein that belongs to the hemopoietin receptor superfamily. This protein binds to interleukine 12 (IL12) with a low affinity, and is thought to be a part of IL12 receptor complex. This protein forms a disulfide-linked oligomer, which is required for its IL12 binding activity. The coexpression of this and IL12RB2 proteins was shown to le…	DQB1*06	IgA antibodies binding to Env	ILMN_1815890	0.024089	0.362578	0.88026	0.0350595	0.40018	0.998208
HALLMARK_ALLOGRAFT_REJECTION	IL13	This gene encodes an immunoregulatory cytokine produced primarily by activated Th2 cells. This cytokine is involved in several stages of B-cell maturation and differentiation. It up-regulates CD23 and MHC class II expression, and promotes IgE isotype switching of B cells. This cytokine down-regulates macrophage activity, thereby inhibits the production of pro-inflammatory cytokines and chemokines…	DQB1*06	IgA antibodies binding to Env	ILMN_2052511	0.016956	0.156836	0.775728	0.0802751	0.00359467	0.998208
HALLMARK_ALLOGRAFT_REJECTION	IL18RAP	The protein encoded by this gene is an accessory subunit of the heterodimeric receptor for interleukin 18 (IL18), a proinflammatory cytokine involved in inducing cell-mediated immunity. This protein enhances the IL18-binding activity of the IL18 receptor and plays a role in signaling by IL18. Mutations in this gene are associated with Crohn's disease and inflammatory bowel disease, and susceptibi…	DQB1*06	IgA antibodies binding to Env	ILMN_1721762	-0.0310426	0.152397	0.773252	0.0896572	0.161176	0.998208
HALLMARK_ALLOGRAFT_REJECTION	IL1B	The protein encoded by this gene is a member of the interleukin 1 cytokine family. This cytokine is produced by activated macrophages as a proprotein, which is proteolytically processed to its active form by caspase 1 (CASP1/ICE). This cytokine is an important mediator of the inflammatory response, and is involved in a variety of cellular activities, including cell proliferation, differentiation,…	DQB1*06	IgA antibodies binding to Env	ILMN_1775501	0.0307635	0.784372	0.972149	0.153249	0.360999	0.998208
HALLMARK_ALLOGRAFT_REJECTION	IL2	The protein encoded by this gene is a secreted cytokine that is important for the proliferation of T and B lymphocytes. The receptor of this cytokine is a heterotrimeric protein complex whose gamma chain is also shared by interleukin 4 (IL4) and interleukin 7 (IL7). The expression of this gene in mature thymocytes is monoallelic, which represents an unusual regulatory mode for controlling the pre…	DQB1*06	IgA antibodies binding to Env	ILMN_1704321	0.0229925	0.277458	0.844243	0.0622827	0.179069	0.998208
HALLMARK_ALLOGRAFT_REJECTION	IL2RB	The interleukin 2 receptor, which is involved in T cell-mediated immune responses, is present in 3 forms with respect to ability to bind interleukin 2. The low affinity form is a monomer of the alpha subunit and is not involved in signal transduction. The intermediate affinity form consists of an alpha/beta subunit heterodimer, while the high affinity form consists of an alpha/beta/gamma subunit …	DQB1*06	IgA antibodies binding to Env	ILMN_1684349	0.0271749	0.302814	0.856747	0.0733665	0.151124	0.998208
HALLMARK_ALLOGRAFT_REJECTION	IL4	The protein encoded by this gene is a pleiotropic cytokine produced by activated T cells. This cytokine is a ligand for interleukin 4 receptor. The interleukin 4 receptor also binds to IL13, which may contribute to many overlapping functions of this cytokine and IL13. STAT6, a signal transducer and activator of transcription, has been shown to play a central role in mediating the immune regulator…	DQB1*06	IgA antibodies binding to Env	ILMN_1669174	0.0251795	0.0574523	0.667306	0.035954	0.241179	0.998208
HALLMARK_ALLOGRAFT_REJECTION	IL4R	This gene encodes the alpha chain of the interleukin-4 receptor, a type I transmembrane protein that can bind interleukin 4 and interleukin 13 to regulate IgE production. The encoded protein also can bind interleukin 4 to promote differentiation of Th2 cells. A soluble form of the encoded protein can be produced by proteolysis of the membrane-bound protein, and this soluble form can inhibit IL4-m…	DQB1*06	IgA antibodies binding to Env	ILMN_1652185	0.0358551	0.262561	0.837989	0.0812447	0.284263	0.998208
HALLMARK_ALLOGRAFT_REJECTION	IL6	This gene encodes a cytokine that functions in inflammation and the maturation of B cells. In addition, the encoded protein has been shown to be an endogenous pyrogen capable of inducing fever in people with autoimmune diseases or infections. The protein is primarily produced at sites of acute and chronic inflammation, where it is secreted into the serum and induces a transcriptional inflammatory…	DQB1*06	IgA antibodies binding to Env	ILMN_1699651	0.0276525	0.833892	0.980585	0.208438	0.373513	0.998208
HALLMARK_ALLOGRAFT_REJECTION	IL9	The protein encoded by this gene is a cytokine that acts as a regulator of a variety of hematopoietic cells. This cytokine stimulates cell proliferation and prevents apoptosis. It functions through the interleukin 9 receptor (IL9R), which activates different signal transducer and activator (STAT) proteins and thus connects this cytokine to various biological processes. The gene encoding this cyto…	DQB1*06	IgA antibodies binding to Env	ILMN_2151676	0.0434359	0.16432	0.781445	0.124226	0.121817	0.998208
HALLMARK_ALLOGRAFT_REJECTION	ITGB2	This gene encodes an integrin beta chain, which combines with multiple different alpha chains to form different integrin heterodimers. Integrins are integral cell-surface proteins that participate in cell adhesion as well as cell-surface mediated signalling. The encoded protein plays an important role in immune response and defects in this gene cause leukocyte adhesion deficiency. Alternative spl…	DQB1*06	IgA antibodies binding to Env	ILMN_2175912	0.0307689	0.191952	0.799902	0.0444007	0.430857	0.998208
HALLMARK_ALLOGRAFT_REJECTION	ITK	This gene encodes an intracellular tyrosine kinase expressed in T-cells. The protein contains both SH2 and SH3 domains which are often found in intracellular kinases. It is thought to play a role in T-cell proliferation and differentiation. [provided by RefSeq, Jul 2008] /// ITK (IL2 Inducible T-Cell Kinase) is a Protein Coding gene. Diseases associated with ITK include lymphoproliferative syndro…	DQB1*06	IgA antibodies binding to Env	ILMN_1699160	0.0366647	0.0504002	0.652031	0.0330907	0.39848	0.998208
HALLMARK_ALLOGRAFT_REJECTION	JAK2	This gene product is a protein tyrosine kinase involved in a specific subset of cytokine receptor signaling pathways. It has been found to be constituitively associated with the prolactin receptor and is required for responses to gamma interferon. Mice that do not express an active protein for this gene exhibit embryonic lethality associated with the absence of definitive erythropoiesis. [provide…	DQB1*06	IgA antibodies binding to Env	ILMN_1683178	0.0577772	0.0849601	0.706581	0.107359	0.0224045	0.998208
HALLMARK_ALLOGRAFT_REJECTION	KLRD1	Natural killer (NK) cells are a distinct lineage of lymphocytes that mediate cytotoxic activity and secrete cytokines upon immune stimulation. Several genes of the C-type lectin superfamily, including members of the NKG2 family, are expressed by NK cells and may be involved in the regulation of NK cell function. KLRD1 (CD94) is an antigen preferentially expressed on NK cells and is classified as …	DQB1*06	IgA antibodies binding to Env	ILMN_1797988	0.0604667	0.102272	0.723603	0.122295	0.123747	0.998208
HALLMARK_ALLOGRAFT_REJECTION	LIF	The protein encoded by this gene is a pleiotropic cytokine with roles in several different systems. It is involved in the induction of hematopoietic differentiation in normal and myeloid leukemia cells, induction of neuronal cell differentiation, regulator of mesenchymal to epithelial conversion during kidney development, and may also have a role in immune tolerance at the maternal-fetal interfac…	DQB1*06	IgA antibodies binding to Env	ILMN_1738725	0.0169297	0.223637	0.820118	0.0237304	0.426025	0.998208
HALLMARK_ALLOGRAFT_REJECTION	LY75	LY75 (Lymphocyte Antigen 75) is a Protein Coding gene. Diseases associated with LY75 include hodgkin lymphoma and lipid pneumonia. Among its related pathways are Dendritic Cells Developmental Lineage Pathway. GO annotations related to this gene include receptor activity and carbohydrate binding. An important paralog of this gene is PLA2R1. /// Acts as an endocytic receptor to direct captured anti…	DQB1*06	IgA antibodies binding to Env	ILMN_1742853	0.00862772	0.765708	0.969836	0.0996342	0.0589386	0.998208
HALLMARK_ALLOGRAFT_REJECTION	MAP3K7	The protein encoded by this gene is a member of the serine/threonine protein kinase family. This kinase mediates the signaling transduction induced by TGF beta and morphogenetic protein (BMP), and controls a variety of cell functions including transcription regulation and apoptosis. In response to IL-1, this protein forms a kinase complex including TRAF6, MAP3K7P1/TAB1 and MAP3K7P2/TAB2; this com…	DQB1*06	IgA antibodies binding to Env	ILMN_2379326	0.01846	0.489338	0.9199	0.0506679	0.280602	0.998208
HALLMARK_ALLOGRAFT_REJECTION	PSMB10	The proteasome is a multicatalytic proteinase complex with a highly ordered ring-shaped 20S core structure. The core structure is composed of 4 rings of 28 non-identical subunits; 2 rings are composed of 7 alpha subunits and 2 rings are composed of 7 beta subunits. Proteasomes are distributed throughout eukaryotic cells at a high concentration and cleave peptides in an ATP/ubiquitin-dependent pro…	DQB1*06	IgA antibodies binding to Env	ILMN_1683026	0.0320461	0.186162	0.798403	0.0299572	0.453202	0.998208
HALLMARK_ALLOGRAFT_REJECTION	RARS	Aminoacyl-tRNA synthetases catalyze the aminoacylation of tRNA by their cognate amino acid. Because of their central role in linking amino acids with nucleotide triplets contained in tRNAs, aminoacyl-tRNA synthetases are thought to be among the first proteins that appeared in evolution. Arginyl-tRNA synthetase belongs to the class-I aminoacyl-tRNA synthetase family. [provided by RefSeq, Jul 2008]…	DQB1*06	IgA antibodies binding to Env	ILMN_1751378	-0.0158673	0.268027	0.840716	0.0207276	0.441468	0.998208
HALLMARK_ALLOGRAFT_REJECTION	RIPK2	This gene encodes a member of the receptor-interacting protein (RIP) family of serine/threonine protein kinases. The encoded protein contains a C-terminal caspase activation and recruitment domain (CARD), and is a component of signaling complexes in both the innate and adaptive immune pathways. It is a potent activator of NF-kappaB and inducer of apoptosis in response to various stimuli. [provide…	DQB1*06	IgA antibodies binding to Env	ILMN_1758939	0.0706492	0.0405892	0.628097	0.0995183	0.0400874	0.998208
HALLMARK_ALLOGRAFT_REJECTION	SOCS1	This gene encodes a member of the STAT-induced STAT inhibitor (SSI), also known as suppressor of cytokine signaling (SOCS), family. SSI family members are cytokine-inducible negative regulators of cytokine signaling. The expression of this gene can be induced by a subset of cytokines, including IL2, IL3 erythropoietin (EPO), CSF2/GM-CSF, and interferon (IFN)-gamma. The protein encoded by this gen…	DQB1*06	IgA antibodies binding to Env	ILMN_1774733	0.0457155	0.371234	0.883619	0.0733484	0.401909	0.998208
HALLMARK_ALLOGRAFT_REJECTION	SRGN	This gene encodes a protein best known as a hematopoietic cell granule proteoglycan. Proteoglycans stored in the secretory granules of many hematopoietic cells also contain a protease-resistant peptide core, which may be important for neutralizing hydrolytic enzymes. This encoded protein was found to be associated with the macromolecular complex of granzymes and perforin, which may serve as a med…	DQB1*06	IgA antibodies binding to Env	ILMN_2169152	0.078146	0.00541115	0.541961	0.0916467	0.0301683	0.998208
HALLMARK_ALLOGRAFT_REJECTION	STAT4	The protein encoded by this gene is a member of the STAT family of transcription factors. In response to cytokines and growth factors, STAT family members are phosphorylated by the receptor associated kinases, and then form homo- or heterodimers that translocate to the cell nucleus where they act as transcription activators. This protein is essential for mediating responses to IL12 in lymphocytes…	DQB1*06	IgA antibodies binding to Env	ILMN_1785202	0.0411513	0.0331718	0.60803	0.0329757	0.278728	0.998208
HALLMARK_ALLOGRAFT_REJECTION	TAP1	The membrane-associated protein encoded by this gene is a member of the superfamily of ATP-binding cassette (ABC) transporters. ABC proteins transport various molecules across extra- and intra-cellular membranes. ABC genes are divided into seven distinct subfamilies (ABC1, MDR/TAP, MRP, ALD, OABP, GCN20, White). This protein is a member of the MDR/TAP subfamily. Members of the MDR/TAP subfamily a…	DQB1*06	IgA antibodies binding to Env	ILMN_1751079	0.03995	0.23495	0.827516	0.0716736	0.106292	0.998208
HALLMARK_ALLOGRAFT_REJECTION	TGFB1	This gene encodes a member of the transforming growth factor beta (TGFB) family of cytokines, which are multifunctional peptides that regulate proliferation, differentiation, adhesion, migration, and other functions in many cell types. Many cells have TGFB receptors, and the protein positively and negatively regulates many other growth factors. The secreted protein is cleaved into a latency-assoc…	DQB1*06	IgA antibodies binding to Env	ILMN_2129668	-0.0105393	0.451607	0.907872	0.0200535	0.408041	0.998208
HALLMARK_ALLOGRAFT_REJECTION	TLR3	The protein encoded by this gene is a member of the Toll-like receptor (TLR) family which plays a fundamental role in pathogen recognition and activation of innate immunity. TLRs are highly conserved from Drosophila to humans and share structural and functional similarities. They recognize pathogen-associated molecular patterns (PAMPs) that are expressed on infectious agents, and mediate the prod…	DQB1*06	IgA antibodies binding to Env	ILMN_2155708	0.00435221	0.727011	0.963947	0.0261753	0.245835	0.998208
HALLMARK_ALLOGRAFT_REJECTION	TLR6	The protein encoded by this gene is a member of the Toll-like receptor (TLR) family which plays a fundamental role in pathogen recognition and activation of innate immunity. TLRs are highly conserved from Drosophila to humans and share structural and functional similarities. They recognize pathogen-associated molecular patterns (PAMPs) that are expressed on infectious agents, and mediate the prod…	DQB1*06	IgA antibodies binding to Env	ILMN_1749287	-0.00831898	0.508452	0.923462	-0.0134904	0.457361	0.998208
HALLMARK_ALLOGRAFT_REJECTION	TNF	This gene encodes a multifunctional proinflammatory cytokine that belongs to the tumor necrosis factor (TNF) superfamily. This cytokine is mainly secreted by macrophages. It can bind to, and thus functions through its receptors TNFRSF1A/TNFR1 and TNFRSF1B/TNFBR. This cytokine is involved in the regulation of a wide spectrum of biological processes including cell proliferation, differentiation, ap…	DQB1*06	IgA antibodies binding to Env	ILMN_1728106	0.0645458	0.114853	0.735012	0.10629	0.227819	0.998208
HALLMARK_ALLOGRAFT_REJECTION	UBE2N	The modification of proteins with ubiquitin is an important cellular mechanism for targeting abnormal or short-lived proteins for degradation. Ubiquitination involves at least three classes of enzymes: ubiquitin-activating enzymes, or E1s, ubiquitin-conjugating enzymes, or E2s, and ubiquitin-protein ligases, or E3s. This gene encodes a member of the E2 ubiquitin-conjugating enzyme family. Studies…	DQB1*06	IgA antibodies binding to Env	ILMN_1793651	-0.00100189	0.963964	0.995106	0.0407181	0.240073	0.998208
HALLMARK_ALLOGRAFT_REJECTION	WARS	Aminoacyl-tRNA synthetases catalyze the aminoacylation of tRNA by their cognate amino acid. Because of their central role in linking amino acids with nucleotide triplets contained in tRNAs, aminoacyl-tRNA synthetases are thought to be among the first proteins that appeared in evolution. Two forms of tryptophanyl-tRNA synthetase exist, a cytoplasmic form, named WARS, and a mitochondrial form, name…	DQB1*06	IgA antibodies binding to Env	ILMN_1727271	0.10542	0.0703867	0.682919	0.090353	0.214256	0.998208
HALLMARK_INTERFERON_GAMMA_RESPONSE	BATF2	BATF2 (Basic Leucine Zipper ATF-Like Transcription Factor 2) is a Protein Coding gene. Diseases associated with BATF2 include cercarial dermatitis. GO annotations related to this gene include transcription factor activity, sequence-specific DNA binding and sequence-specific DNA binding. An important paralog of this gene is BATF. /// AP-1 family transcription factor that controls the differentiati…	DPB1*13	IgG antibodies binding to V1/V2	ILMN_1690241	0.0666694	0.0779041	0.833468	0.173272	0.000347306	0.854419
HALLMARK_INTERFERON_GAMMA_RESPONSE	BST2	Bone marrow stromal cells are involved in the growth and development of B-cells. The specific function of the protein encoded by the bone marrow stromal cell antigen 2 is undetermined; however, this protein may play a role in pre-B-cell growth and in rheumatoid arthritis. [provided by RefSeq, Jul 2008] /// BST2 (Bone Marrow Stromal Cell Antigen 2) is a Protein Coding gene. Diseases associated wit…	DPB1*13	IgG antibodies binding to V1/V2	ILMN_3259146	0.0950743	0.0416801	0.766141	0.108482	0.208833	0.929471
HALLMARK_INTERFERON_GAMMA_RESPONSE	C1S	This gene encodes a serine protease, which is a major constituent of the human complement subcomponent C1. C1s associates with two other complement components C1r and C1q in order to yield the first component of the serum complement system. Defects in this gene are the cause of selective C1s deficiency. [provided by RefSeq, Mar 2009] /// C1S (Complement Component 1, S Subcomponent) is a Protein C…	DPB1*13	IgG antibodies binding to V1/V2	ILMN_1781626	-0.019073	0.140599	0.869542	0.0283114	0.124744	0.924314
HALLMARK_INTERFERON_GAMMA_RESPONSE	CASP3	This gene encodes a protein which is a member of the cysteine-aspartic acid protease (caspase) family. Sequential activation of caspases plays a central role in the execution-phase of cell apoptosis. Caspases exist as inactive proenzymes which undergo proteolytic processing at conserved aspartic residues to produce two subunits, large and small, that dimerize to form the active enzyme. This prote…	DPB1*13	IgG antibodies binding to V1/V2	ILMN_2388155	0.0437745	0.0695997	0.818205	0.0751552	0.0531593	0.924314
HALLMARK_INTERFERON_GAMMA_RESPONSE	CCL7	This gene encodes monocyte chemotactic protein 3, a secreted chemokine which attracts macrophages during inflammation and metastasis. It is a member of the C-C subfamily of chemokines which are characterized by having two adjacent cysteine residues. The protein is an in vivo substrate of matrix metalloproteinase 2, an enzyme which degrades components of the extracellular matrix. This gene is part…	DPB1*13	IgG antibodies binding to V1/V2	ILMN_1683456	0.041353	0.742283	0.980946	0.180359	0.239258	0.934151
HALLMARK_INTERFERON_GAMMA_RESPONSE	CD38	The protein encoded by this gene is a non-lineage-restricted, type II transmembrane glycoprotein that synthesizes and hydrolyzes cyclic adenosine 5'-diphosphate-ribose, an intracellular calcium ion mobilizing messenger. The release of soluble protein and the ability of membrane-bound protein to become internalized indicate both extracellular and intracellular functions for the protein. This prote…	DPB1*13	IgG antibodies binding to V1/V2	ILMN_2233783	0.0741904	0.0570035	0.800727	0.171804	0.0156493	0.924314
HALLMARK_INTERFERON_GAMMA_RESPONSE	CDKN1A	This gene encodes a potent cyclin-dependent kinase inhibitor. The encoded protein binds to and inhibits the activity of cyclin-cyclin-dependent kinase2 or -cyclin-dependent kinase4 complexes, and thus functions as a regulator of cell cycle progression at G1. The expression of this gene is tightly controlled by the tumor suppressor protein p53, through which this protein mediates the p53-dependent…	DPB1*13	IgG antibodies binding to V1/V2	ILMN_1784602	0.0261595	0.542873	0.961236	0.105208	0.138057	0.92881
HALLMARK_INTERFERON_GAMMA_RESPONSE	CFB	This gene encodes complement factor B, a component of the alternative pathway of complement activation. Factor B circulates in the blood as a single chain polypeptide. Upon activation of the alternative pathway, it is cleaved by complement factor D yielding the noncatalytic chain Ba and the catalytic subunit Bb. The active subunit Bb is a serine protease which associates with C3b to form the alte…	DPB1*13	IgG antibodies binding to V1/V2	ILMN_1774287	0.052656	0.0586693	0.800727	0.0905338	0.0473827	0.924314
HALLMARK_INTERFERON_GAMMA_RESPONSE	CIITA	This gene encodes a protein with an acidic transcriptional activation domain, 4 LRRs (leucine-rich repeats) and a GTP binding domain. The protein is located in the nucleus and acts as a positive regulator of class II major histocompatibility complex gene transcription, and is referred to as the "master control factor" for the expression of these genes. The protein also binds GTP and uses GTP bind…	DPB1*13	IgG antibodies binding to V1/V2	ILMN_1773363	0.0596279	0.0293797	0.75659	0.107119	0.00268723	0.924314
HALLMARK_INTERFERON_GAMMA_RESPONSE	CMPK2	This gene encodes one of the enzymes in the nucleotide synthesis salvage pathway that may participate in terminal differentiation of monocytic cells. Multiple transcript variants encoding different isoforms have been found for this gene. [provided by RefSeq, Feb 2012] /// CMPK2 (Cytidine/Uridine Monophosphate Kinase 2) is a Protein Coding gene. Among its related pathways are Metabolism and Pyrimi…	DPB1*13	IgG antibodies binding to V1/V2	ILMN_1783621	0.0290821	0.535966	0.960904	0.183964	0.036632	0.924314
HALLMARK_INTERFERON_GAMMA_RESPONSE	CXCL10	This antimicrobial gene encodes a chemokine of the CXC subfamily and ligand for the receptor CXCR3. Binding of this protein to CXCR3 results in pleiotropic effects, including stimulation of monocytes, natural killer and T-cell migration, and modulation of adhesion molecule expression. [provided by RefSeq, Sep 2014] /// CXCL10 (C-X-C Motif Chemokine Ligand 10) is a Protein Coding gene. Diseases as…	DPB1*13	IgG antibodies binding to V1/V2	ILMN_1791759	0.200124	0.109306	0.850138	0.395437	0.0060462	0.924314
HALLMARK_INTERFERON_GAMMA_RESPONSE	CXCL11	Chemokines are a group of small (approximately 8 to 14 kD), mostly basic, structurally related molecules that regulate cell trafficking of various types of leukocytes through interactions with a subset of 7-transmembrane, G protein-coupled receptors. Chemokines also play fundamental roles in the development, homeostasis, and function of the immune system, and they have effects on cells of the cen…	DPB1*13	IgG antibodies binding to V1/V2	ILMN_2067890	0.0425311	0.516836	0.958009	0.258129	0.00369684	0.924314
HALLMARK_INTERFERON_GAMMA_RESPONSE	CXCL9	This antimicrobial gene encodes a protein thought to be involved in T cell trafficking. The encoded protein binds to C-X-C motif chemokine 3 and is a chemoattractant for lymphocytes but not for neutrophils. [provided by RefSeq, Sep 2014] /// CXCL9 (C-X-C Motif Chemokine Ligand 9) is a Protein Coding gene. Diseases associated with CXCL9 include inclusion body myositis and sydenham's chorea. Among …	DPB1*13	IgG antibodies binding to V1/V2	ILMN_1745356	0.258996	0.00524395	0.683013	0.281609	0.0129604	0.924314
HALLMARK_INTERFERON_GAMMA_RESPONSE	DDX58	DEAD box proteins, characterized by the conserved motif Asp-Glu-Ala-Asp (DEAD), are putative RNA helicases which are implicated in a number of cellular processes involving RNA binding and alteration of RNA secondary structure. This gene encodes a protein containing RNA helicase-DEAD box protein motifs and a caspase recruitment domain (CARD). It is involved in viral double-stranded (ds) RNA recogn…	DPB1*13	IgG antibodies binding to V1/V2	ILMN_1797001	0.0630065	0.106656	0.846878	0.161949	0.00795167	0.924314
HALLMARK_INTERFERON_GAMMA_RESPONSE	DHX58	DHX58 (DEXH-Box Helicase 58) is a Protein Coding gene. Among its related pathways are RIG-I/MDA5 mediated induction of IFN-alpha/beta pathways and NF-kappaB Signaling. GO annotations related to this gene include nucleic acid binding and helicase activity. An important paralog of this gene is DDX58. /// Acts as a regulator of DDX58/RIG-I and IFIH1/MDA5 mediated antiviral signaling. Cannot initiate…	DPB1*13	IgG antibodies binding to V1/V2	ILMN_1678422	-0.00502588	0.92007	0.994744	0.2169	0.00762843	0.924314
HALLMARK_INTERFERON_GAMMA_RESPONSE	EIF2AK2	The protein encoded by this gene is a serine/threonine protein kinase that is activated by autophosphorylation after binding to dsRNA. The activated form of the encoded protein can phosphorylate translation initiation factor EIF2S1, which in turn inhibits protein synthesis. This protein is also activated by manganese ions and heparin. Three transcript variants encoding two different isoforms have…	DPB1*13	IgG antibodies binding to V1/V2	ILMN_1706502	-0.0205631	0.720879	0.978061	0.153274	0.147038	0.929471
HALLMARK_INTERFERON_GAMMA_RESPONSE	EPSTI1	EPSTI1 (Epithelial Stromal Interaction 1 (Breast)) is a Protein Coding gene. /// This gene was present in the common ancestor of chordates.	DPB1*13	IgG antibodies binding to V1/V2	ILMN_2388547	0.101817	0.0880258	0.836595	0.195584	0.0325334	0.924314
HALLMARK_INTERFERON_GAMMA_RESPONSE	FAS	The protein encoded by this gene is a member of the TNF-receptor superfamily. This receptor contains a death domain. It has been shown to play a central role in the physiological regulation of programmed cell death, and has been implicated in the pathogenesis of various malignancies and diseases of the immune system. The interaction of this receptor with its ligand allows the formation of a death…	DPB1*13	IgG antibodies binding to V1/V2	ILMN_2319077	0.0983732	0.000665618	0.519382	0.049046	0.222451	0.930948
HALLMARK_INTERFERON_GAMMA_RESPONSE	FCGR1A	This gene encodes a protein that plays an important role in the immune response. This protein is a high-affinity Fc-gamma receptor. The gene is one of three related gene family members located on chromosome 1. [provided by RefSeq, Jul 2008] /// FCGR1A (Fc Fragment Of IgG Receptor Ia) is a Protein Coding gene. Diseases associated with FCGR1A include cervical adenitis and interleukin-7 receptor alp…	DPB1*13	IgG antibodies binding to V1/V2	ILMN_2261600	0.0578445	0.189538	0.893105	0.162696	0.00428346	0.924314
HALLMARK_INTERFERON_GAMMA_RESPONSE	FGL2	The protein encoded by this gene is a secreted protein that is similar to the beta- and gamma-chains of fibrinogen. The carboxyl-terminus of the encoded protein consists of the fibrinogen-related domains (FRED). The encoded protein forms a tetrameric complex which is stabilized by interchain disulfide bonds. This protein may play a role in physiologic functions at mucosal sites. [provided by RefS…	DPB1*13	IgG antibodies binding to V1/V2	ILMN_1693009	0.0414102	0.612731	0.968251	0.163899	0.0962138	0.924314
HALLMARK_INTERFERON_GAMMA_RESPONSE	FTSJD2	CMTR1 (Cap Methyltransferase 1) is a Protein Coding gene. GO annotations related to this gene include nucleic acid binding and mRNA (nucleoside-2-O-)-methyltransferase activity. An important paralog of this gene is CMTR2. /// S-adenosyl-L-methionine-dependent methyltransferase that mediates mRNA cap1 2-O-ribose methylation to the 5-cap structure of mRNAs. Methylates the ribose of the first nucleo…	DPB1*13	IgG antibodies binding to V1/V2	ILMN_3246953	0.0205065	0.501792	0.957353	0.15001	0.00432579	0.924314
HALLMARK_INTERFERON_GAMMA_RESPONSE	GBP4	Guanylate-binding proteins, such as GBP4, are induced by interferon and hydrolyze GTP to both GDP and GMP (Vestal, 2005 [PubMed 16108726]).[supplied by OMIM, Dec 2008] /// GBP4 (Guanylate Binding Protein 4) is a Protein Coding gene. Among its related pathways are Interleukin-3, 5 and GM-CSF signaling and Immune System. GO annotations related to this gene include GTP binding and GTPase activity. A…	DPB1*13	IgG antibodies binding to V1/V2	ILMN_1771385	0.188302	0.0029084	0.621581	0.116943	0.176896	0.929471
HALLMARK_INTERFERON_GAMMA_RESPONSE	GBP6	Guanylate-binding proteins, such as GBP6, are induced by interferon and hydrolyze GTP to both GDP and GMP (Olszewski et al., 2006 [PubMed 16689661]).[supplied by OMIM, Dec 2008] /// GBP6 (Guanylate Binding Protein Family Member 6) is a Protein Coding gene. Among its related pathways are Interleukin-3, 5 and GM-CSF signaling and Immune System. GO annotations related to this gene include GTP bindin…	DPB1*13	IgG antibodies binding to V1/V2	ILMN_1756953	0.0727123	0.000273321	0.519382	0.0513793	0.184137	0.929471
HALLMARK_INTERFERON_GAMMA_RESPONSE	GCH1	This gene encodes a member of the GTP cyclohydrolase family. The encoded protein is the first and rate-limiting enzyme in tetrahydrobiopterin (BH4) biosynthesis, catalyzing the conversion of GTP into 7,8-dihydroneopterin triphosphate. BH4 is an essential cofactor required by aromatic amino acid hydroxylases as well as nitric oxide synthases. Mutations in this gene are associated with malignant hy…	DPB1*13	IgG antibodies binding to V1/V2	ILMN_1812759	0.0714946	0.0639213	0.81113	0.08622	0.168178	0.929471
HALLMARK_INTERFERON_GAMMA_RESPONSE	GPR18	GPR18 (G Protein-Coupled Receptor 18) is a Protein Coding gene. Among its related pathways are Peptide ligand-binding receptors and Signaling by GPCR. GO annotations related to this gene include G-protein coupled receptor activity. An important paralog of this gene is GPR20. /// Receptor for N-arachidonyl glycine. The activity of this receptor is mediated by G proteins which inhibit adenylyl cycl…	DPB1*13	IgG antibodies binding to V1/V2	ILMN_1780368	0.0162083	0.360847	0.937648	0.0286881	0.324557	0.943756
HALLMARK_INTERFERON_GAMMA_RESPONSE	GZMA	Cytolytic T lymphocytes (CTL) and natural killer (NK) cells share the remarkable ability to recognize, bind, and lyse specific target cells. They are thought to protect their host by lysing cells bearing on their surface 'nonself' antigens, usually peptides or proteins resulting from infection by intracellular pathogens. The protein described here is a T cell- and natural killer cell-specific ser…	DPB1*13	IgG antibodies binding to V1/V2	ILMN_1779324	0.0125772	0.681349	0.974884	0.0418856	0.276879	0.936706
HALLMARK_INTERFERON_GAMMA_RESPONSE	HERC6	HERC6 belongs to the HERC family of ubiquitin ligases, all of which contain a HECT domain and at least 1 RCC1 (MIM 179710)-like domain (RLD). The 350-amino acid HECT domain is predicted to catalyze the formation of a thioester with ubiquitin before transferring it to a substrate, and the RLD is predicted to act as a guanine nucleotide exchange factor for small G proteins (Hochrainer et al., 2005 …	DPB1*13	IgG antibodies binding to V1/V2	ILMN_1654639	0.0398616	0.496515	0.957353	0.130588	0.172441	0.929471
HALLMARK_INTERFERON_GAMMA_RESPONSE	HLA-A	HLA-A belongs to the HLA class I heavy chain paralogues. This class I molecule is a heterodimer consisting of a heavy chain and a light chain (beta-2 microglobulin). The heavy chain is anchored in the membrane. Class I molecules play a central role in the immune system by presenting peptides derived from the endoplasmic reticulum lumen. They are expressed in nearly all cells. The heavy chain is a…	DPB1*13	IgG antibodies binding to V1/V2	ILMN_1671054	-0.000141268	0.996994	0.999881	0.0934045	0.0792915	0.924314
HALLMARK_INTERFERON_GAMMA_RESPONSE	HLA-DMA	HLA-DMA belongs to the HLA class II alpha chain paralogues. This class II molecule is a heterodimer consisting of an alpha (DMA) and a beta chain (DMB), both anchored in the membrane. It is located in intracellular vesicles. DM plays a central role in the peptide loading of MHC class II molecules by helping to release the CLIP molecule from the peptide binding site. Class II molecules are express…	DPB1*13	IgG antibodies binding to V1/V2	ILMN_1695311	0.0774723	0.0503822	0.787427	0.0800358	0.148331	0.929471
HALLMARK_INTERFERON_GAMMA_RESPONSE	ICAM1	This gene encodes a cell surface glycoprotein which is typically expressed on endothelial cells and cells of the immune system. It binds to integrins of type CD11a / CD18, or CD11b / CD18 and is also exploited by Rhinovirus as a receptor. [provided by RefSeq, Jul 2008] /// ICAM1 (Intercellular Adhesion Molecule 1) is a Protein Coding gene. Diseases associated with ICAM1 include malaria and leukos…	DPB1*13	IgG antibodies binding to V1/V2	ILMN_1812226	0.0427546	0.317875	0.929238	0.0970075	0.11148	0.924314
HALLMARK_INTERFERON_GAMMA_RESPONSE	IDO1	This gene encodes indoleamine 2,3-dioxygenase (IDO) - a heme enzyme that catalyzes the first and rate-limiting step in tryptophan catabolism to N-formyl-kynurenine. This enzyme acts on multiple tryptophan substrates including D-tryptophan, L-tryptophan, 5-hydroxy-tryptophan, tryptamine, and serotonin. This enzyme is thought to play a role in a variety of pathophysiological processes such as antim…	DPB1*13	IgG antibodies binding to V1/V2	ILMN_3239965	0.234663	0.0223864	0.750455	0.202124	0.138234	0.929162
HALLMARK_INTERFERON_GAMMA_RESPONSE	IFI27	IFI27 (Interferon Alpha Inducible Protein 27) is a Protein Coding gene. Diseases associated with IFI27 include laryngeal carcinoma and newcastle disease. Among its related pathways are Interleukin-3, 5 and GM-CSF signaling and Immune System. GO annotations related to this gene include RNA polymerase II activating transcription factor binding and lamin binding. An important paralog of this gene is…	DPB1*13	IgG antibodies binding to V1/V2	ILMN_2058782	0.0255031	0.721883	0.978061	0.256402	0.0495466	0.924314
HALLMARK_INTERFERON_GAMMA_RESPONSE	IFI35	IFI35 (Interferon Induced Protein 35) is a Protein Coding gene. Diseases associated with IFI35 include stomatitis and lymphocytic choriomeningitis. Among its related pathways are Interleukin-3, 5 and GM-CSF signaling and Immune System. An important paralog of this gene is NMI. /// Not yet known.	DPB1*13	IgG antibodies binding to V1/V2	ILMN_1745374	0.0925988	0.0787027	0.833468	0.168543	0.0404067	0.924314
HALLMARK_INTERFERON_GAMMA_RESPONSE	IFI44	IFI44 (Interferon Induced Protein 44) is a Protein Coding gene. An important paralog of this gene is IFI44L. /// This protein aggregates to form microtubular structures. /// This gene was present in the common ancestor of chordates.	DPB1*13	IgG antibodies binding to V1/V2	ILMN_1760062	0.0396643	0.599621	0.967259	0.186332	0.129358	0.924314
HALLMARK_INTERFERON_GAMMA_RESPONSE	IFI44L	IFI44L (Interferon Induced Protein 44 Like) is a Protein Coding gene. An important paralog of this gene is IFI44. /// Exhibits a low antiviral activity against hepatitis C virus. /// This gene was present in the common ancestor of chordates.	DPB1*13	IgG antibodies binding to V1/V2	ILMN_1723912	0.0575365	0.553307	0.962264	0.179486	0.266265	0.936706
HALLMARK_INTERFERON_GAMMA_RESPONSE	IFIH1	DEAD box proteins, characterized by the conserved motif Asp-Glu-Ala-Asp (DEAD), are putative RNA helicases. They are implicated in a number of cellular processes involving alteration of RNA secondary structure such as translation initiation, nuclear and mitochondrial splicing, and ribosome and spliceosome assembly. Based on their distribution patterns, some members of this family are believed to …	DPB1*13	IgG antibodies binding to V1/V2	ILMN_1781373	0.0563655	0.257432	0.913879	0.126719	0.108529	0.924314
HALLMARK_INTERFERON_GAMMA_RESPONSE	IFIT1	This gene encodes a protein containing tetratricopeptide repeats that was originally identified as induced upon treatment with interferon. The encoded protein may inhibit viral replication and translational initiation. This gene is located in a cluster on chromosome 10 with five other closely related genes. There is a pseudogene for this gene on chromosome 13. Alternatively spliced transcript var…	DPB1*13	IgG antibodies binding to V1/V2	ILMN_1707695	0.0268028	0.810125	0.986385	0.252145	0.203362	0.929471
HALLMARK_INTERFERON_GAMMA_RESPONSE	IFIT2	IFIT2 (Interferon Induced Protein With Tetratricopeptide Repeats 2) is a Protein Coding gene. Among its related pathways are Interleukin-3, 5 and GM-CSF signaling and Immune System. GO annotations related to this gene include poly(A) RNA binding. An important paralog of this gene is IFIT1. /// IFN-induced antiviral protein which inhibits expression of viral messenger RNAs lacking 2-O-methylation …	DPB1*13	IgG antibodies binding to V1/V2	ILMN_1739428	0.0777751	0.386721	0.942079	0.228844	0.0909295	0.924314
HALLMARK_INTERFERON_GAMMA_RESPONSE	IFITM2	IFITM2 (Interferon Induced Transmembrane Protein 2) is a Protein Coding gene. Diseases associated with IFITM2 include west nile virus and stomatitis. Among its related pathways are Interleukin-3, 5 and GM-CSF signaling and Immune System. An important paralog of this gene is IFITM1. /// IFN-induced antiviral protein which inhibits the entry of viruses to the host cell cytoplasm, permitting endocyt…	DPB1*13	IgG antibodies binding to V1/V2	ILMN_1673352	0.0236777	0.620674	0.968891	0.138508	0.123193	0.924314
HALLMARK_INTERFERON_GAMMA_RESPONSE	IFITM3	The protein encoded by this gene is an interferon-induced membrane protein that helps confer immunity to influenza A H1N1 virus, West Nile virus, and dengue virus. Two transcript variants, only one of them protein-coding, have been found for this gene. Another variant encoding an N-terminally truncated isoform has been reported, but the full-length nature of this variant has not been determined. …	DPB1*13	IgG antibodies binding to V1/V2	ILMN_1805750	0.0884825	0.348298	0.936262	0.213982	0.175413	0.929471
HALLMARK_INTERFERON_GAMMA_RESPONSE	IL15	The protein encoded by this gene is a cytokine that regulates T and natural killer cell activation and proliferation. This cytokine and interleukine 2 share many biological activities. They are found to bind common hematopoietin receptor subunits, and may compete for the same receptor, and thus negatively regulate each other's activity. The number of CD8+ memory cells is shown to be controlled by…	DPB1*13	IgG antibodies binding to V1/V2	ILMN_1724181	0.107838	0.00108403	0.58517	0.0764178	0.156566	0.929471
HALLMARK_INTERFERON_GAMMA_RESPONSE	IL18BP	The protein encoded by this gene functions as an inhibitor of the proinflammatory cytokine, IL18. It binds IL18, prevents the binding of IL18 to its receptor, and thus inhibits IL18-induced IFN-gamma production, resulting in reduced T-helper type 1 immune responses. This protein is constitutively expressed and secreted in mononuclear cells. Elevated level of this protein is detected in the intest…	DPB1*13	IgG antibodies binding to V1/V2	ILMN_2334296	0.018297	0.700993	0.977296	0.156517	0.00473548	0.924314
HALLMARK_INTERFERON_GAMMA_RESPONSE	IRF1	IRF1 encodes interferon regulatory factor 1, a member of the interferon regulatory transcription factor (IRF) family. IRF1 serves as an activator of interferons alpha and beta transcription, and in mouse it has been shown to be required for double-stranded RNA induction of these genes. IRF1 also functions as a transcription activator of genes induced by interferons alpha, beta, and gamma. Further…	DPB1*13	IgG antibodies binding to V1/V2	ILMN_1708375	0.0430193	0.352258	0.936277	0.0988715	0.210468	0.929967
HALLMARK_INTERFERON_GAMMA_RESPONSE	IRF5	This gene encodes a member of the interferon regulatory factor (IRF) family, a group of transcription factors with diverse roles, including virus-mediated activation of interferon, and modulation of cell growth, differentiation, apoptosis, and immune system activity. Members of the IRF family are characterized by a conserved N-terminal DNA-binding domain containing tryptophan (W) repeats. Multipl…	DPB1*13	IgG antibodies binding to V1/V2	ILMN_2312606	0.0675716	0.119579	0.858183	0.0924351	0.247027	0.934597
HALLMARK_INTERFERON_GAMMA_RESPONSE	IRF7	IRF7 encodes interferon regulatory factor 7, a member of the interferon regulatory transcription factor (IRF) family. IRF7 has been shown to play a role in the transcriptional activation of virus-inducible cellular genes, including interferon beta chain genes. Inducible expression of IRF7 is largely restricted to lymphoid tissue. Multiple IRF7 transcript variants have been identified, although th…	DPB1*13	IgG antibodies binding to V1/V2	ILMN_2349061	0.0776677	0.237942	0.910574	0.191209	0.049266	0.924314
HALLMARK_INTERFERON_GAMMA_RESPONSE	IRF8	Interferon consensus sequence-binding protein (ICSBP) is a transcription factor of the interferon (IFN) regulatory factor (IRF) family. Proteins of this family are composed of a conserved DNA-binding domain in the N-terminal region and a divergent C-terminal region that serves as the regulatory domain. The IRF family proteins bind to the IFN-stimulated response element (ISRE) and regulate express…	DPB1*13	IgG antibodies binding to V1/V2	ILMN_1666594	0.0731588	0.0214338	0.749743	0.0797693	0.0743214	0.924314
HALLMARK_INTERFERON_GAMMA_RESPONSE	IRF9	IRF9 (Interferon Regulatory Factor 9) is a Protein Coding gene. Diseases associated with IRF9 include skin papilloma and ebola hemorrhagic fever. Among its related pathways are Hepatitis C and Influenza A. GO annotations related to this gene include transcription factor activity, sequence-specific DNA binding and regulatory region DNA binding. An important paralog of this gene is IRF3. /// Transc…	DPB1*13	IgG antibodies binding to V1/V2	ILMN_1745471	0.0294369	0.301907	0.925597	0.0618328	0.121924	0.924314
HALLMARK_INTERFERON_GAMMA_RESPONSE	ISG15	The protein encoded by this gene is a ubiquitin-like protein that is conjugated to intracellular target proteins upon activation by interferon-alpha and interferon-beta. Several functions have been ascribed to the encoded protein, including chemotactic activity towards neutrophils, direction of ligated target proteins to intermediate filaments, cell-to-cell signaling, and antiviral activity durin…	DPB1*13	IgG antibodies binding to V1/V2	ILMN_2054019	0.0530364	0.547915	0.961833	0.262449	0.0781627	0.924314
HALLMARK_INTERFERON_GAMMA_RESPONSE	ISG20	ISG20 (Interferon Stimulated Exonuclease Gene 20kDa) is a Protein Coding gene. Diseases associated with ISG20 include hepatitis c and mast cell disease. Among its related pathways are Interleukin-3, 5 and GM-CSF signaling and Immune System. GO annotations related to this gene include nucleic acid binding and 3-5-exoribonuclease activity. An important paralog of this gene is AEN. /// Interferon-in…	DPB1*13	IgG antibodies binding to V1/V2	ILMN_1659913	0.0815017	0.060364	0.80308	0.184546	0.0123506	0.924314
HALLMARK_INTERFERON_GAMMA_RESPONSE	ITGB7	This gene encodes a protein that is a member of the integrin superfamily. Members of this family are adhesion receptors that function in signaling from the extracellular matrix to the cell. Integrins are heterodimeric integral membrane proteins composed of an alpha chain and a beta chain. The encoded protein forms dimers with an alpha4 chain or an alphaE chain and plays a role in leukocyte adhesi…	DPB1*13	IgG antibodies binding to V1/V2	ILMN_1777519	0.0215333	0.504531	0.957353	0.0819955	0.13377	0.925759
HALLMARK_INTERFERON_GAMMA_RESPONSE	JAK2	This gene product is a protein tyrosine kinase involved in a specific subset of cytokine receptor signaling pathways. It has been found to be constituitively associated with the prolactin receptor and is required for responses to gamma interferon. Mice that do not express an active protein for this gene exhibit embryonic lethality associated with the absence of definitive erythropoiesis. [provide…	DPB1*13	IgG antibodies binding to V1/V2	ILMN_1683178	0.0575603	0.119196	0.858183	0.0845714	0.0892751	0.924314
HALLMARK_INTERFERON_GAMMA_RESPONSE	LAP3	LAP3 (Leucine Aminopeptidase 3) is a Protein Coding gene. Diseases associated with LAP3 include cercarial dermatitis. Among its related pathways are Arginine and proline metabolism and Glutathione metabolism. GO annotations related to this gene include peptidase activity and aminopeptidase activity. An important paralog of this gene is NPEPL1. /// Presumably involved in the processing and regular…	DPB1*13	IgG antibodies binding to V1/V2	ILMN_1683792	0.116389	0.0523104	0.792264	0.174581	0.0416871	0.924314
HALLMARK_INTERFERON_GAMMA_RESPONSE	LATS2	This gene encodes a serine/threonine protein kinase belonging to the LATS tumor suppressor family. The protein localizes to centrosomes during interphase, and early and late metaphase. It interacts with the centrosomal proteins aurora-A and ajuba and is required for accumulation of gamma-tubulin and spindle formation at the onset of mitosis. It also interacts with a negative regulator of p53 and …	DPB1*13	IgG antibodies binding to V1/V2	ILMN_1703412	-0.00363556	0.853215	0.990318	0.0360439	0.176304	0.929471
HALLMARK_INTERFERON_GAMMA_RESPONSE	LGALS3BP	The galectins are a family of beta-galactoside-binding proteins implicated in modulating cell-cell and cell-matrix interactions. LGALS3BP has been found elevated in the serum of patients with cancer and in those infected by the human immunodeficiency virus (HIV). It appears to be implicated in immune response associated with natural killer (NK) and lymphokine-activated killer (LAK) cell cytotoxic…	DPB1*13	IgG antibodies binding to V1/V2	ILMN_1659688	0.0911413	0.029439	0.75659	0.0828382	0.144076	0.929471
HALLMARK_INTERFERON_GAMMA_RESPONSE	LY6E	LY6E (Lymphocyte Antigen 6 Complex, Locus E) is a Protein Coding gene. Diseases associated with LY6E include leukemia, acute promyelocytic, somatic and subvalvular aortic stenosis.	DPB1*13	IgG antibodies binding to V1/V2	ILMN_1695404	0.0870539	0.219763	0.901588	0.1176	0.315118	0.94082
HALLMARK_INTERFERON_GAMMA_RESPONSE	MX1	This gene encodes a guanosine triphosphate (GTP)-metabolizing protein that participates in the cellular antiviral response. The encoded protein is induced by type I and type II interferons and antagonizes the replication process of several different RNA and DNA viruses. There is a related gene located adjacent to this gene on chromosome 21, and there are multiple pseudogenes located in a cluster …	DPB1*13	IgG antibodies binding to V1/V2	ILMN_1662358	0.0576487	0.476435	0.95591	0.23723	0.0920578	0.924314
HALLMARK_INTERFERON_GAMMA_RESPONSE	MX2	The protein encoded by this gene has a nuclear and a cytoplasmic form and is a member of both the dynamin family and the family of large GTPases. The nuclear form is localized in a granular pattern in the heterochromatin region beneath the nuclear envelope. A nuclear localization signal (NLS) is present at the amino terminal end of the nuclear form but is lacking in the cytoplasmic form due to us…	DPB1*13	IgG antibodies binding to V1/V2	ILMN_2231928	0.0125072	0.871612	0.991098	0.215802	0.0698619	0.924314
HALLMARK_INTERFERON_GAMMA_RESPONSE	NFKBIA	This gene encodes a member of the NF-kappa-B inhibitor family, which contain multiple ankrin repeat domains. The encoded protein interacts with REL dimers to inhibit NF-kappa-B/REL complexes which are involved in inflammatory responses. The encoded protein moves between the cytoplasm and the nucleus via a nuclear localization signal and CRM1-mediated nuclear export. Mutations in this gene have be…	DPB1*13	IgG antibodies binding to V1/V2	ILMN_1773154	-0.0297576	0.294855	0.924705	0.0565576	0.214122	0.930948
HALLMARK_INTERFERON_GAMMA_RESPONSE	NMI	NMYC interactor (NMI) encodes a protein that interacts with NMYC and CMYC (two members of the oncogene Myc family), and other transcription factors containing a Zip, HLH, or HLH-Zip motif. The NMI protein also interacts with all STATs except STAT2 and augments STAT-mediated transcription in response to cytokines IL2 and IFN-gamma. The NMI mRNA has low expression levels in all human fetal and adul…	DPB1*13	IgG antibodies binding to V1/V2	ILMN_1739541	0.0723062	0.120095	0.858362	0.11841	0.0827803	0.924314
HALLMARK_INTERFERON_GAMMA_RESPONSE	NOD1	This gene encodes a member of the NOD (nucleotide-binding oligomerization domain) family. This member is a cytosolic protein. It contains an N-terminal caspase recruitment domain (CARD), a centrally located nucleotide-binding domain (NBD), and 10 tandem leucine-rich repeats (LRRs) in its C terminus. The CARD is involved in apoptotic signaling, LRRs participate in protein-protein interactions, and…	DPB1*13	IgG antibodies binding to V1/V2	ILMN_2114422	0.00936325	0.632932	0.970719	0.129867	8.96759e-05	0.659624
HALLMARK_INTERFERON_GAMMA_RESPONSE	OAS2	This gene encodes a member of the 2-5A synthetase family, essential proteins involved in the innate immune response to viral infection. The encoded protein is induced by interferons and uses adenosine triphosphate in 2'-specific nucleotidyl transfer reactions to synthesize 2',5'-oligoadenylates (2-5As). These molecules activate latent RNase L, which results in viral RNA degradation and the inhibi…	DPB1*13	IgG antibodies binding to V1/V2	ILMN_1674063	0.0374412	0.519091	0.958745	0.229654	0.0225568	0.924314
HALLMARK_INTERFERON_GAMMA_RESPONSE	OAS3	This gene encodes an enzyme included in the 2', 5' oligoadenylate synthase family. This enzyme is induced by interferons and catalyzes the 2', 5' oligomers of adenosine in order to bind and activate RNase L. This enzyme family plays a significant role in the inhibition of cellular protein synthesis and viral infection resistance. [provided by RefSeq, Jul 2008] /// OAS3 (2'-5'-Oligoadenylate Synth…	DPB1*13	IgG antibodies binding to V1/V2	ILMN_1745397	0.0803069	0.338613	0.934263	0.138517	0.317012	0.941933
HALLMARK_INTERFERON_GAMMA_RESPONSE	OASL	OASL (2'-5'-Oligoadenylate Synthetase Like) is a Protein Coding gene. Diseases associated with OASL include systemic lupus erythematosus 2. Among its related pathways are Interleukin-3, 5 and GM-CSF signaling and Immune System. GO annotations related to this gene include poly(A) RNA binding and double-stranded RNA binding. An important paralog of this gene is OAS2. /// Does not have 2-5-OAS activ…	DPB1*13	IgG antibodies binding to V1/V2	ILMN_1674811	-0.02999	0.588044	0.966428	0.137423	0.157795	0.929471
HALLMARK_INTERFERON_GAMMA_RESPONSE	OGFR	The protein encoded by this gene is a receptor for opioid growth factor (OGF), also known as [Met(5)]-enkephalin. OGF is a negative regulator of cell proliferation and tissue organization in a variety of processes. The encoded unbound receptor for OGF has been localized to the outer nuclear envelope, where it binds OGF and is translocated into the nucleus. The coding sequence of this gene contain…	DPB1*13	IgG antibodies binding to V1/V2	ILMN_1728224	0.0991646	0.0287844	0.75659	0.085184	0.188297	0.929471
HALLMARK_INTERFERON_GAMMA_RESPONSE	PARP12	PARP12 (Poly(ADP-Ribose) Polymerase Family Member 12) is a Protein Coding gene. GO annotations related to this gene include poly(A) RNA binding and NAD+ ADP-ribosyltransferase activity. An important paralog of this gene is PARP14. /// Poly (ADP-ribose) polymerase (PARP) catalyzes the post-translational modification of proteins by the addition of multiple ADP-ribose moieties. PARP transfers ADP-ri…	DPB1*13	IgG antibodies binding to V1/V2	ILMN_1718558	0.0367966	0.389572	0.943395	0.093899	0.143541	0.929471
HALLMARK_INTERFERON_GAMMA_RESPONSE	PARP14	Poly(ADP-ribosyl)ation is an immediate DNA damage-dependent posttranslational modification of histones and other nuclear proteins that contributes to the survival of injured proliferating cells. PARP14 belongs to the superfamily of enzymes that perform this modification (Ame et al., 2004 [PubMed 15273990]).[supplied by OMIM, Mar 2008] /// PARP14 (Poly(ADP-Ribose) Polymerase Family Member 14) is a…	DPB1*13	IgG antibodies binding to V1/V2	ILMN_1691731	0.0355444	0.391863	0.943829	0.125738	0.0478245	0.924314
HALLMARK_INTERFERON_GAMMA_RESPONSE	PFKP	The PFKP gene encodes the platelet isoform of phosphofructokinase (PFK) (ATP:D-fructose-6-phosphate-1-phosphotransferase, EC 2.7.1.11). PFK catalyzes the irreversible conversion of fructose-6-phosphate to fructose-1,6-bisphosphate and is a key regulatory enzyme in glycolysis. The PFKP gene, which maps to chromosome 10p, is also expressed in fibroblasts. See also the muscle (PFKM; MIM 610681) and …	DPB1*13	IgG antibodies binding to V1/V2	ILMN_1805737	0.0345553	0.141632	0.869542	0.0795312	0.0501043	0.924314
HALLMARK_INTERFERON_GAMMA_RESPONSE	PLA2G4A	This gene encodes a member of the cytosolic phospholipase A2 group IV family. The enzyme catalyzes the hydrolysis of membrane phospholipids to release arachidonic acid which is subsequently metabolized into eicosanoids. Eicosanoids, including prostaglandins and leukotrienes, are lipid-based cellular hormones that regulate hemodynamics, inflammatory responses, and other intracellular pathways. The…	DPB1*13	IgG antibodies binding to V1/V2	ILMN_1803561	-0.00304971	0.901542	0.9934	0.0405497	0.240715	0.934597
HALLMARK_INTERFERON_GAMMA_RESPONSE	PRIC285	The protein encoded by this gene is a nuclear transcriptional co-activator for peroxisome proliferator activated receptor alpha. The encoded protein contains a zinc finger and is a helicase that appears to be part of the peroxisome proliferator activated receptor alpha interacting complex. This gene is a member of the DNA2/NAM7 helicase gene family. Alternatively spliced transcript variants encod…	DPB1*13	IgG antibodies binding to V1/V2	ILMN_1787509	0.0277154	0.652528	0.97313	0.204605	0.0515986	0.924314
HALLMARK_INTERFERON_GAMMA_RESPONSE	PSMA2	The proteasome is a multicatalytic proteinase complex with a highly ordered ring-shaped 20S core structure. The core structure is composed of 4 rings of 28 non-identical subunits; 2 rings are composed of 7 alpha subunits and 2 rings are composed of 7 beta subunits. Proteasomes are distributed throughout eukaryotic cells at a high concentration and cleave peptides in an ATP/ubiquitin-dependent pro…	DPB1*13	IgG antibodies binding to V1/V2	ILMN_2058512	0.0130169	0.608882	0.968251	0.0486597	0.207711	0.929471
HALLMARK_INTERFERON_GAMMA_RESPONSE	PSMB10	The proteasome is a multicatalytic proteinase complex with a highly ordered ring-shaped 20S core structure. The core structure is composed of 4 rings of 28 non-identical subunits; 2 rings are composed of 7 alpha subunits and 2 rings are composed of 7 beta subunits. Proteasomes are distributed throughout eukaryotic cells at a high concentration and cleave peptides in an ATP/ubiquitin-dependent pro…	DPB1*13	IgG antibodies binding to V1/V2	ILMN_1683026	0.0420234	0.100742	0.844572	0.0819167	0.0422068	0.924314
HALLMARK_INTERFERON_GAMMA_RESPONSE	PSME2	The 26S proteasome is a multicatalytic proteinase complex with a highly ordered structure composed of 2 complexes, a 20S core and a 19S regulator. The 20S core is composed of 4 rings of 28 non-identical subunits; 2 rings are composed of 7 alpha subunits and 2 rings are composed of 7 beta subunits. The 19S regulator is composed of a base, which contains 6 ATPase subunits and 2 non-ATPase subunits,…	DPB1*13	IgG antibodies binding to V1/V2	ILMN_1786612	0.101344	0.00230253	0.60285	0.0609296	0.319484	0.941933
HALLMARK_INTERFERON_GAMMA_RESPONSE	RBCK1	The protein encoded by this gene is similar to mouse UIP28/UbcM4 interacting protein. Alternative splicing has been observed at this locus, resulting in distinct isoforms. [provided by RefSeq, Jul 2008] /// RBCK1 (RANBP2-Type And C3HC4-Type Zinc Finger Containing 1) is a Protein Coding gene. Diseases associated with RBCK1 include polyglucosan body myopathy 1 with or without immunodeficiency and p…	DPB1*13	IgG antibodies binding to V1/V2	ILMN_2406313	0.0723248	0.0539718	0.798075	0.106729	0.0351182	0.924314
HALLMARK_INTERFERON_GAMMA_RESPONSE	RNF31	The protein encoded by this gene contains a RING finger, a motif present in a variety of functionally distinct proteins and known to be involved in protein-DNA and protein-protein interactions. The encoded protein is the E3 ubiquitin-protein ligase component of the linear ubiquitin chain assembly complex. Two transcript variants encoding different isoforms have been found for this gene. [provided…	DPB1*13	IgG antibodies binding to V1/V2	ILMN_1758831	0.00534472	0.851398	0.990318	0.0506057	0.289398	0.936706
HALLMARK_INTERFERON_GAMMA_RESPONSE	RSAD2	RSAD2 (Radical S-Adenosyl Methionine Domain Containing 2) is a Protein Coding gene. Diseases associated with RSAD2 include influenza and encephalitis. Among its related pathways are Influenza A and NF-kappaB Signaling. GO annotations related to this gene include protein self-association and iron-sulfur cluster binding. /// Interferon-inducible iron-sulfur (4FE-4S) cluster-binding antiviral protei…	DPB1*13	IgG antibodies binding to V1/V2	ILMN_1657871	0.0791534	0.464184	0.954182	0.280363	0.118282	0.924314
HALLMARK_INTERFERON_GAMMA_RESPONSE	RTP4	RTP4 (Receptor (Chemosensory) Transporter Protein 4) is a Protein Coding gene. An important paralog of this gene is RTP1. /// Probable chaperone protein which facilitates trafficking and functional cell surface expression of some G-protein coupled receptors (GPCRs). Promotes functional expression of the bitter taste receptor TAS2R16 (PubMed:16720576). Also promotes functional expression of the op…	DPB1*13	IgG antibodies binding to V1/V2	ILMN_2173975	0.0789337	0.0702847	0.818656	0.0883714	0.229133	0.930948
HALLMARK_INTERFERON_GAMMA_RESPONSE	SAMD9L	SAMD9L (Sterile Alpha Motif Domain Containing 9 Like) is a Protein Coding gene. Diseases associated with SAMD9L include leukemia, acute myelomonocytic, somatic, somatic. An important paralog of this gene is SAMD9.	DPB1*13	IgG antibodies binding to V1/V2	ILMN_1799467	0.0363582	0.519928	0.958833	0.164293	0.0465733	0.924314
HALLMARK_INTERFERON_GAMMA_RESPONSE	SELP	This gene encodes a 140 kDa protein that is stored in the alpha-granules of platelets and Weibel-Palade bodies of endothelial cells. This protein redistributes to the plasma membrane during platelet activation and degranulation and mediates the interaction of activated endothelial cells or platelets with leukocytes. The membrane protein is a calcium-dependent receptor that binds to sialylated for…	DPB1*13	IgG antibodies binding to V1/V2	ILMN_1715417	0.00640735	0.628904	0.970719	0.0205133	0.286258	0.936706
HALLMARK_INTERFERON_GAMMA_RESPONSE	SERPING1	This gene encodes a highly glycosylated plasma protein involved in the regulation of the complement cascade. Its protein inhibits activated C1r and C1s of the first complement component and thus regulates complement activation. Deficiency of this protein is associated with hereditary angioneurotic oedema (HANE). Alternative splicing results in multiple transcript variants encoding the same isofor…	DPB1*13	IgG antibodies binding to V1/V2	ILMN_1670305	0.0804534	0.211253	0.90037	0.224592	0.00898023	0.924314
HALLMARK_INTERFERON_GAMMA_RESPONSE	SLAMF7	SLAMF7 (SLAM Family Member 7) is a Protein Coding gene. Diseases associated with SLAMF7 include systemic lupus erythematosus. Among its related pathways are Natural Killer Cell Receptors: Human Target Cell ?ï¿½ï¿½ NK Cell Ligand-Receptor Interactions and Immune System. GO annotations related to this gene include receptor activity. An important paralog of this gene is SLAMF6. /// Self-ligand recep…	DPB1*13	IgG antibodies binding to V1/V2	ILMN_1710923	0.137969	0.00143662	0.60285	0.12421	0.0213564	0.924314
HALLMARK_INTERFERON_GAMMA_RESPONSE	SLC25A28	SLC25A28 (Solute Carrier Family 25 Member 28) is a Protein Coding gene. Among its related pathways are Metabolism and Mitochondrial iron-sulfur cluster biogenesis. An important paralog of this gene is SLC25A37. /// Mitochondrial iron transporter that mediates iron uptake. Probably required for heme synthesis of hemoproteins and Fe-S cluster assembly in non-erythroid cells. The iron delivered into…	DPB1*13	IgG antibodies binding to V1/V2	ILMN_1790472	0.0123078	0.613892	0.968411	0.0921611	0.0386418	0.924314
HALLMARK_INTERFERON_GAMMA_RESPONSE	SOCS1	This gene encodes a member of the STAT-induced STAT inhibitor (SSI), also known as suppressor of cytokine signaling (SOCS), family. SSI family members are cytokine-inducible negative regulators of cytokine signaling. The expression of this gene can be induced by a subset of cytokines, including IL2, IL3 erythropoietin (EPO), CSF2/GM-CSF, and interferon (IFN)-gamma. The protein encoded by this gen…	DPB1*13	IgG antibodies binding to V1/V2	ILMN_1774733	0.171797	0.00131284	0.60285	0.134905	0.119825	0.924314
HALLMARK_INTERFERON_GAMMA_RESPONSE	SP110	The nuclear body is a multiprotein complex that may have a role in the regulation of gene transcription. This gene is a member of the SP100/SP140 family of nuclear body proteins and encodes a leukocyte-specific nuclear body component. The protein can function as an activator of gene transcription and may serve as a nuclear hormone receptor coactivator. In addition, it has been suggested that the …	DPB1*13	IgG antibodies binding to V1/V2	ILMN_1672661	-0.00891661	0.848861	0.99001	0.158743	0.0424269	0.924314
HALLMARK_INTERFERON_GAMMA_RESPONSE	SPPL2A	This gene encodes a member of the GXGD family of aspartic proteases, which are transmembrane proteins with two conserved catalytic motifs localized within the membrane-spanning regions, as well as a member of the signal peptide peptidase-like protease (SPPL) family. This protein is expressed in all major adult human tissues and localizes to late endosomal compartments and lysosomal membranes. A p…	DPB1*13	IgG antibodies binding to V1/V2	ILMN_1734229	-0.0243585	0.2702	0.917623	0.0364152	0.285119	0.936706
HALLMARK_INTERFERON_GAMMA_RESPONSE	STAT1	The protein encoded by this gene is a member of the STAT protein family. In response to cytokines and growth factors, STAT family members are phosphorylated by the receptor associated kinases, and then form homo- or heterodimers that translocate to the cell nucleus where they act as transcription activators. This protein can be activated by various ligands including interferon-alpha, interferon-g…	DPB1*13	IgG antibodies binding to V1/V2	ILMN_1690105	0.128067	0.0343264	0.758647	0.123513	0.0806625	0.924314
HALLMARK_INTERFERON_GAMMA_RESPONSE	STAT2	The protein encoded by this gene is a member of the STAT protein family. In response to cytokines and growth factors, STAT family members are phosphorylated by the receptor associated kinases, and then form homo- or heterodimers that translocate to the cell nucleus where they act as transcription activators. In response to interferon (IFN), this protein forms a complex with STAT1 and IFN regulato…	DPB1*13	IgG antibodies binding to V1/V2	ILMN_1690921	0.0271692	0.515166	0.958009	0.177919	0.00662194	0.924314
HALLMARK_INTERFERON_GAMMA_RESPONSE	TAP1	The membrane-associated protein encoded by this gene is a member of the superfamily of ATP-binding cassette (ABC) transporters. ABC proteins transport various molecules across extra- and intra-cellular membranes. ABC genes are divided into seven distinct subfamilies (ABC1, MDR/TAP, MRP, ALD, OABP, GCN20, White). This protein is a member of the MDR/TAP subfamily. Members of the MDR/TAP subfamily a…	DPB1*13	IgG antibodies binding to V1/V2	ILMN_1751079	0.0772724	0.0325201	0.757038	0.148966	0.00211093	0.924314
HALLMARK_INTERFERON_GAMMA_RESPONSE	TDRD7	The protein encoded by this gene belongs to the Tudor family of proteins. This protein contains conserved Tudor domains and LOTUS domains. It is a component of RNA granules, which function in RNA processing. Mutations in this gene have been associated with cataract formation in mouse and human. Alternative splicing results in multiple transcript variants. [provided by RefSeq, Nov 2014] /// TDRD7 …	DPB1*13	IgG antibodies binding to V1/V2	ILMN_1705241	0.057341	0.0679736	0.814817	0.131496	0.0151883	0.924314
HALLMARK_INTERFERON_GAMMA_RESPONSE	TNFSF10	The protein encoded by this gene is a cytokine that belongs to the tumor necrosis factor (TNF) ligand family. This protein preferentially induces apoptosis in transformed and tumor cells, but does not appear to kill normal cells although it is expressed at a significant level in most normal tissues. This protein binds to several members of TNF receptor superfamily including TNFRSF10A/TRAILR1, TNF…	DPB1*13	IgG antibodies binding to V1/V2	ILMN_1801307	0.0846231	0.219285	0.901313	0.159657	0.105637	0.924314
HALLMARK_INTERFERON_GAMMA_RESPONSE	TOR1B	The protein encoded by this gene is an ATPase found primarily in the endoplasmic reticulum and nuclear envelope. This gene has a highly-similar neighboring gene, TOR1A, that encodes a protein that is likely to interact in a complex with this protein. Finally, this protein may act as a chaperone and play a role in maintaining the integrity of the nuclear envelope and endoplasmic reticulum. Several…	DPB1*13	IgG antibodies binding to V1/V2	ILMN_1724333	-0.0129887	0.591301	0.966875	0.0954344	0.0143602	0.924314
HALLMARK_INTERFERON_GAMMA_RESPONSE	TRAFD1	The innate immune system confers host defense against viral and microbial infection, and TRAFD1 is a negative feedback regulator that controls excessive immune responses (Sanada et al., 2008 [PubMed 18849341]).[supplied by OMIM, Dec 2009] /// TRAFD1 (TRAF-Type Zinc Finger Domain Containing 1) is a Protein Coding gene. An important paralog of this gene is XAF1. /// Negative feedback regulator that…	DPB1*13	IgG antibodies binding to V1/V2	ILMN_1758250	0.0829801	0.0477554	0.782253	0.117626	0.0495852	0.924314
HALLMARK_INTERFERON_GAMMA_RESPONSE	TRIM14	The protein encoded by this gene is a member of the tripartite motif (TRIM) family. The TRIM motif includes three zinc-binding domains, a RING, a B-box type 1 and a B-box type 2, and a coiled-coil region. The protein localizes to cytoplasmic bodies and its function has not been determined. Alternative splicing results in multiple transcript variants. [provided by RefSeq, Mar 2010] /// TRIM14 (Tri…	DPB1*13	IgG antibodies binding to V1/V2	ILMN_1713542	0.00384363	0.883285	0.991887	0.057967	0.072042	0.924314
HALLMARK_INTERFERON_GAMMA_RESPONSE	TRIM21	This gene encodes a member of the tripartite motif (TRIM) family. The TRIM motif includes three zinc-binding domains, a RING, a B-box type 1 and a B-box type 2, and a coiled-coil region. The encoded protein is part of the RoSSA ribonucleoprotein, which includes a single polypeptide and one of four small RNA molecules. The RoSSA particle localizes to both the cytoplasm and the nucleus. RoSSA inter…	DPB1*13	IgG antibodies binding to V1/V2	ILMN_1678054	0.073899	0.0639997	0.81113	0.0713148	0.17256	0.929471
HALLMARK_INTERFERON_GAMMA_RESPONSE	TRIM26	The protein encoded by this gene is a member of the tripartite motif (TRIM) family. The TRIM motif includes three zinc-binding domains, a RING, a B-box type 1 and a B-box type 2, and a coiled-coil region. The protein localizes to cytoplasmic bodies. Although the function of the protein is unknown, the RING domain suggests that the protein may have DNA-binding activity. The gene localizes to the m…	DPB1*13	IgG antibodies binding to V1/V2	ILMN_1738704	0.0173118	0.545742	0.961459	0.0710384	0.109228	0.924314
HALLMARK_INTERFERON_GAMMA_RESPONSE	TXNIP	This gene encodes a thioredoxin-binding protein that is a member of the alpha arrestin protein family. Thioredoxin is a thiol-oxidoreductase that is a major regulator of cellular redox signaling which protects cells from oxidative stress. This protein inhibits the antioxidative function of thioredoxin resulting in the accumulation of reactive oxygen species and cellular stress. This protein also …	DPB1*13	IgG antibodies binding to V1/V2	ILMN_1697448	-1.10655e-05	0.999668	0.999977	0.0465898	0.189526	0.929471
HALLMARK_INTERFERON_GAMMA_RESPONSE	USP18	The protein encoded by this gene belongs to the ubiquitin-specific proteases (UBP) family of enzymes that cleave ubiquitin from ubiquitinated protein substrates. It is highly expressed in liver and thymus, and is localized to the nucleus. This protein efficiently cleaves only ISG15 (a ubiquitin-like protein) fusions, and deletion of this gene in mice results in a massive increase of ISG15 conjuga…	DPB1*13	IgG antibodies binding to V1/V2	ILMN_3240420	0.0473718	0.521287	0.959062	0.200266	0.0871173	0.924314
HALLMARK_INTERFERON_GAMMA_RESPONSE	VAMP5	Synaptobrevins/VAMPs, syntaxins, and the 25-kD synaptosomal-associated protein are the main components of a protein complex involved in the docking and/or fusion of vesicles and cell membranes. The VAMP5 gene is a member of the vesicle-associated membrane protein (VAMP)/synaptobrevin family and the SNARE superfamily. This VAMP family member may participate in vesicle trafficking events that are a…	DPB1*13	IgG antibodies binding to V1/V2	ILMN_1809467	0.126576	0.0103841	0.724539	0.153663	0.0416349	0.924314
HALLMARK_INTERFERON_GAMMA_RESPONSE	VAMP8	This gene encodes an integral membrane protein that belongs to the synaptobrevin/vesicle-associated membrane protein subfamily of soluble N-ethylmaleimide-sensitive factor attachment protein receptors (SNAREs). The encoded protein is involved in the fusion of synaptic vesicles with the presynaptic membrane.[provided by RefSeq, Jun 2010] /// VAMP8 (Vesicle Associated Membrane Protein 8) is a Prote…	DPB1*13	IgG antibodies binding to V1/V2	ILMN_2190084	-0.0363593	0.262149	0.914839	0.0468316	0.304899	0.938759
HALLMARK_INTERFERON_GAMMA_RESPONSE	VCAM1	This gene is a member of the Ig superfamily and encodes a cell surface sialoglycoprotein expressed by cytokine-activated endothelium. This type I membrane protein mediates leukocyte-endothelial cell adhesion and signal transduction, and may play a role in the development of artherosclerosis and rheumatoid arthritis. Three alternatively spliced transcripts encoding different isoforms have been des…	DPB1*13	IgG antibodies binding to V1/V2	ILMN_2307903	-0.00626465	0.704931	0.977971	-0.0325301	0.0802823	0.924314
HALLMARK_INTERFERON_GAMMA_RESPONSE	WARS	Aminoacyl-tRNA synthetases catalyze the aminoacylation of tRNA by their cognate amino acid. Because of their central role in linking amino acids with nucleotide triplets contained in tRNAs, aminoacyl-tRNA synthetases are thought to be among the first proteins that appeared in evolution. Two forms of tryptophanyl-tRNA synthetase exist, a cytoplasmic form, named WARS, and a mitochondrial form, name…	DPB1*13	IgG antibodies binding to V1/V2	ILMN_1727271	0.158751	0.0100429	0.724539	0.136202	0.120916	0.924314
HALLMARK_INTERFERON_GAMMA_RESPONSE	XAF1	This gene encodes a protein which binds to and counteracts the inhibitory effect of a member of the IAP (inhibitor of apoptosis) protein family. IAP proteins bind to and inhibit caspases which are activated during apoptosis. The proportion of IAPs and proteins which interfere with their activity, such as the encoded protein, affect the progress of the apoptosis signaling pathway. Multiple transcr…	DPB1*13	IgG antibodies binding to V1/V2	ILMN_1742618	-0.00370282	0.95557	0.99789	0.144686	0.239193	0.934151
HALLMARK_INTERFERON_GAMMA_RESPONSE	XCL1	This antimicrobial gene encodes a member of the chemokine superfamily. Chemokines function in inflammatory and immunological responses, inducing leukocyte migration and activation. The encoded protein is a member of the C-chemokine subfamily, retaining only two of four cysteines conserved in other chemokines, and is thought to be specifically chemotactic for T cells. This gene and a closely relat…	DPB1*13	IgG antibodies binding to V1/V2	ILMN_1718792	-0.000243408	0.986113	0.999115	-0.0325392	0.0734091	0.924314
HALLMARK_INTERFERON_GAMMA_RESPONSE	ZBP1	This gene encodes a Z-DNA binding protein. The encoded protein plays a role in the innate immune response by binding to foreign DNA and inducing type-I interferon production. Alternatively spliced transcript variants encoding multiple isoforms have been observed for this gene. [provided by RefSeq, Dec 2011] /// ZBP1 (Z-DNA Binding Protein 1) is a Protein Coding gene. Diseases associated with ZBP1…	DPB1*13	IgG antibodies binding to V1/V2	ILMN_1765994	0.00142431	0.971477	0.998398	0.197257	0.00315524	0.924314
HALLMARK_INTERFERON_GAMMA_RESPONSE	ZNFX1	ZNFX1 (Zinc Finger NFX1-Type Containing 1) is a Protein Coding gene. GO annotations related to this gene include poly(A) RNA binding and binding. An important paralog of this gene is AQR. /// This gene was present in the common ancestor of animals and fungi.	DPB1*13	IgG antibodies binding to V1/V2	ILMN_1745148	0.0516304	0.0651559	0.81113	0.0872342	0.025305	0.924314
