# Supplementary material for: Integrated systems approach defines the antiviral pathways conferring protection by the RV144 HIV vaccine
Source: Nat Commun. 2019 Feb 20;10:863. doi: 10.1038/s41467-019-08854-2 (PMC6382801; doi:10.1038/s41467-019-08854-2)
Supplement: Supplementary file 14 — Supplementary Data 11 [file 41467_2019_8854_MOESM14_ESM.xlsx]

## Sheet: SupplementaryData11
NAME	Haplotype	Antibody response	NES	FDR q-val	LEADING_EDGE	Genes common with the representative geneset
Allograft-rejection
BIOCARTA_CYTOKINE_PATHWAY	DQB1*06+	IgA antibodies binding to Env	1.75624	0.151417	IL13,IL5,IFNG,IL3,IL9,IL2,LTA,TNF,IL4,IL10,IL6,IL1A,IL8	IL13,IFNG,IL9,IL2,TNF,IL4,IL10,IL6
BIOCARTA_IL12_PATHWAY	DQB1*06+	IgA antibodies binding to Env	1.14329	0.72032	IL18R1,JAK2,IFNG,STAT4,IL12RB1,CCR5,MAP2K6,IL12RB2	JAK2,IFNG,STAT4,IL12RB1,CCR5
BIOCARTA_INFLAM_PATHWAY	DQB1*06+	IgA antibodies binding to Env	1.79103	0.11648	IL13,IL5,IFNG,IL3,HLA-DRA,IL2,LTA,TNF,CSF1,IL4,IL10,IL11,IL6,CSF2,TGFB1,IL1A,IL8	IL13,IFNG,HLA-DRA,IL2,TNF,CSF1,IL4,IL10,IL11,IL6,TGFB1
BIOCARTA_NKT_PATHWAY	DQB1*06+	IgA antibodies binding to Env	1.85971	0.109644	IL18R1,IL5,IFNG,CCL4,IFNGR2,IL2,CCR4,IL4,CCL3,IL4R,CSF2,CXCR4,IL12RB1,CCR1,CCR5	IFNG,CCL4,IFNGR2,IL2,IL4,IL4R,IL12RB1,CCR1,CCR5
BIOCARTA_NO2IL12_PATHWAY	DQB1*06+	IgA antibodies binding to Env	0.810176	0.954998	JAK2,IFNG,STAT4,IL12RB1	JAK2,IFNG,STAT4,IL12RB1
BIOCARTA_STEM_PATHWAY	DQB1*06+	IgA antibodies binding to Env	1.72189	0.167884	IL5,IL3,IL9,IL2,CSF1,IL4,IL11,CD8A,IL6,CSF2	IL9,IL2,CSF1,IL4,IL11,CD8A,IL6
BIOCARTA_TH1TH2_PATHWAY	DQB1*06+	IgA antibodies binding to Env	1.5864	0.282359	IL18R1,IFNG,HLA-DRA,IFNGR2,IL2,IL4,IL4R,IL12RB1,IL2RA	IFNG,HLA-DRA,IFNGR2,IL2,IL4,IL4R,IL12RB1
KEGG_ALLOGRAFT_REJECTION	DQB1*06+	IgA antibodies binding to Env	1.96208	0.0804967	HLA-DPB1,IL5,IFNG,CD80,HLA-DMA,HLA-DPA1,HLA-DRA,IL2,FAS,TNF,IL4,HLA-DQA2,HLA-DQA1,IL10,FASLG	IFNG,CD80,HLA-DMA,HLA-DRA,IL2,FAS,TNF,IL4,HLA-DQA1,IL10,FASLG
KEGG_AUTOIMMUNE_THYROID_DISEASE	DQB1*06+	IgA antibodies binding to Env	1.45442	0.442452	HLA-DPB1,IL5,CD80,HLA-DMA,HLA-DPA1,CTLA4,HLA-DRA,IL2,FAS,IL4,HLA-DQA2,HLA-DQA1,IL10,FASLG,HLA-DMB,HLA-DRB3,TSHR,IFNA1,CGA	CD80,HLA-DMA,HLA-DRA,IL2,FAS,IL4,HLA-DQA1,IL10,FASLG,HLA-DMB
KEGG_CYTOKINE_CYTOKINE_RECEPTOR_INTERACTION	DQB1*06+	IgA antibodies binding to Env	1.57144	0.304106	TNFSF8,CCL27,IL13,IL18R1,CXCL9,IL5,KDR,CSF2RB,IL1RAP,IL17RB,CTF1,IFNG,IL3,VEGFA,CCL4L2,CCL4L1,TNFRSF1B,IL28RA,INHBE,CCL1,XCL1,XCL2,KITLG,IL9,PDGFRB,IL20RB,CCL4,CCL25,CX3CL1,IL2RB,IL18RAP,CXCR1,IFNGR2,TNFRSF10D,IL2,CCR4,CCL3L3,IL22,CCL3L1,IL3RA,LTA,FAS,TNF,CXCL3,CSF1,CCL21,IL4,IL10,CCL17,CCR9,GDF5,CCL3,IL15RA,CXCL10,IL4R,VEGFC,KIT,IL11,IL20,TNFRSF14,FASLG,TNFRSF10C,IL11RA,CCL8,CXCL16,IL1B,CXCL1,IL…	IL13,CXCL9,IFNG,IL9,CCL4,IL2RB,IL18RAP,IFNGR2,IL2,FAS,TNF,CSF1,IL4,IL10,IL4R,IL11,FASLG,IL1B,IL6,IL12RB1,CCR1,CCR5,TGFB1,ACVR2A,LIF
KEGG_GRAFT_VERSUS_HOST_DISEASE	DQB1*06+	IgA antibodies binding to Env	1.83519	0.1091	HLA-DPB1,IFNG,CD80,HLA-DMA,KLRD1,HLA-DPA1,HLA-DRA,IL2,FAS,TNF,HLA-DQA2,HLA-DQA1,KLRC1,FASLG,HLA-DMB,KIR2DL1,IL1B,IL6,IL1A	IFNG,CD80,HLA-DMA,KLRD1,HLA-DRA,IL2,FAS,TNF,HLA-DQA1,FASLG,HLA-DMB,IL1B,IL6
KEGG_INTESTINAL_IMMUNE_NETWORK_FOR_IGA_PRODUCTION	DQB1*06+	IgA antibodies binding to Env	1.52015	0.3771	CCL27,HLA-DPB1,IL5,CD80,HLA-DMA,HLA-DPA1,CCL25,HLA-DRA,IL2,IL4,HLA-DQA2,HLA-DQA1,IL10,CCR9,IL15RA,HLA-DMB,IL6,CXCR4,TGFB1,HLA-DRB3	CD80,HLA-DMA,HLA-DRA,IL2,IL4,HLA-DQA1,IL10,HLA-DMB,IL6,TGFB1
KEGG_JAK_STAT_SIGNALING_PATHWAY	DQB1*06+	IgA antibodies binding to Env	1.22096	0.645584	IL13,JAK2,IL5,CSF2RB,CTF1,IFNG,SOCS2,SPRY2,IL3,IL28RA,SPRED1,IRF9,CCND1,IL9,IL20RB,IL2RB,JAK1,IFNGR2,IL2,IL22,IL3RA,PIAS2,IL4,IL10,SPRED2,IL15RA,CCND3,STAT4,IL4R,IL11,IL20,PIK3R5,IL11RA,PIK3CB,IL22RA2,IL6,CSF2,IL12RB1,SOCS1,LIFR,STAM2,LIF,IFNA1,IL2RA,PRLR,CRLF2,CNTFR,BCL2L1,IL6ST,IL15,LEPR	IL13,JAK2,IFNG,IL9,IL2RB,IFNGR2,IL2,IL4,IL10,CCND3,STAT4,IL4R,IL11,IL6,IL12RB1,SOCS1,LIF
KEGG_LEISHMANIA_INFECTION	DQB1*06+	IgA antibodies binding to Env	1.59485	0.272687	HLA-DPB1,JAK2,IFNG,HLA-DMA,ITGB1,HLA-DPA1,FCGR1A,NFKB1,HLA-DRA,JAK1,IFNGR2,TNF,IL4,HLA-DQA2,HLA-DQA1,IL10,MAP3K7,ITGAM,MAPK13,MAPK12,HLA-DMB,NCF2,IL1B,TLR4,CYBA,TGFB1,IL1A,HLA-DRB3,ITGB2	JAK2,IFNG,HLA-DMA,HLA-DRA,IFNGR2,TNF,IL4,HLA-DQA1,IL10,MAP3K7,HLA-DMB,IL1B,TGFB1,ITGB2
KEGG_SYSTEMIC_LUPUS_ERYTHEMATOSUS	DQB1*06+	IgA antibodies binding to Env	1.35197	0.533055	H2BFM,HIST1H2AI,ELANE,HLA-DPB1,FCGR2B,C2,IFNG,SNRPD1,HIST1H2BO,CD80,GRIN2B,GRIN2A,HLA-DMA,HLA-DPA1,FCGR1A,HLA-DRA,HIST2H2BF,C8B,C8G,HIST1H4I,HIST1H2BM,HIST3H2BB,TNF,HLA-DQA2,HLA-DQA1,IL10	ELANE,FCGR2B,C2,IFNG,CD80,HLA-DMA,HLA-DRA,TNF,HLA-DQA1,IL10
KEGG_TYPE_I_DIABETES_MELLITUS	DQB1*06+	IgA antibodies binding to Env	1.54415	0.327272	HLA-DPB1,IFNG,CD80,HLA-DMA,HLA-DPA1,HLA-DRA,IL2,LTA,FAS,TNF,HLA-DQA2,HLA-DQA1,HSPD1,FASLG,HLA-DMB,IL1B,IL1A	IFNG,CD80,HLA-DMA,HLA-DRA,IL2,FAS,TNF,HLA-DQA1,FASLG,HLA-DMB,IL1B
MONOCYTES	DQB1*06+	IgA antibodies binding to Env	1.16265	0.404708	TNFSF8,JAG1,TGOLN2,ELANE,MFAP3,RLBP1,SNX10,SLC7A1,FAM49A,SERP1,WWC2,GNAQ,SRSF1,CHN2,NDRG1,DNAJB9,SRGN,MINPP1,USO1,UAP1,ZFAND5,KCNJ15,IL1RAP,KCNJ2,CTNNB1,CD55,NFYA,PEA15,RIPK2,CAND1,RPS16,C2,FRMD8,AP1G1,SECTM1,NUP98,RIOK3,NFE2,GNAI3,FN1,ICAM1,LPXN,TNFAIP8,PANK3,RBPJ,PAPOLA,SOCS2,GREM1,PRG2,HSPH1,TES,SPAST,ERBB2IP,DHRS9,PPP2CA,MIR22HG,KIAA1199,TRAM1,VEGFA,RBM7,RNF11,LILRA2,ATF3,SH3GL1,VOPP1,THBD,IV…	ELANE,SRGN,RIPK2,C2,ICAM1,ABI1,EIF3J,HLA-DRA,TNF,CSF1,UBE2N,IL4,IL10,ELF4,WARS,DYRK3,HIF1A,GALNT1,CCR5,TGFB1,ACVR2A
NABA_MATRISOME	DQB1*06+	IgA antibodies binding to Env	1.08028	0.774431	TNFSF8,CCL27,IL13,CLEC4D,CBLN3,CD209,CXCL9,ELANE,SEMA3A,LAMC3,MFAP3,COL11A1,ITIH2,LAMB4,NCAN,IL5,FGF18,SRGN,FGF1,MFAP2,CLEC10A,CTF1,VWA2,CLEC12A,FN1,IGFBP7,MATN1,LGALS13,IFNG,CHRD,MUC13,GPC6,GREM1,PRG2,TGM3,CLEC3B,DMP1,WNT3,IL3,S100A1,VEGFA,HYAL4,CCL4L2,CCL4L1,CST6,SCUBE1,WNT2,C1QTNF2,ADAM10,ADAMTSL2,INHBE,IGF1,MMP2,CCL1,COL3A1,NPNT,DCN,XCL1,XCL2,COL1A1,HCFC1,INSL5,KITLG,SULF1,SERPIND1,IL9,WNT1,C…	IL13,CXCL9,ELANE,SRGN,IFNG,IL9,CCL4,IL2,EREG,TNF,CSF1,IL4,IL10,IL11,FASLG,IL1B,IL6,TGFB1,LIF
PID_IL12_2PATHWAY	DQB1*06+	IgA antibodies binding to Env	1.69754	0.18496	IL18R1,JAK2,TBX21,RIPK2,IFNG,NFKB1,CCL4,IL2RB,HLA-DRA,IL18RAP,EOMES,IL2,GZMA,IL4,CCL3,STAT4,CD8A,FASLG,HLX,RAB7A,IL1B,MAP2K3,IL12RB1,SOCS1,CCR5,MAP2K6,IL2RA,SPHK2,B2M,GZMB,IL12RB2,MAPK14	JAK2,RIPK2,IFNG,CCL4,IL2RB,HLA-DRA,IL18RAP,IL2,GZMA,IL4,STAT4,CD8A,FASLG,IL1B,IL12RB1,SOCS1,CCR5
PID_IL12_STAT4_PATHWAY	DQB1*06+	IgA antibodies binding to Env	1.71143	0.174203	IL13,IL18R1,TBX21,IFNG,CD80,IRF1,HLA-DRA,IL18RAP,IL2,PIAS2	IL13,IFNG,CD80,HLA-DRA,IL18RAP,IL2
PID_IL23_PATHWAY	DQB1*06+	IgA antibodies binding to Env	1.22803	0.677923	IL18R1,CXCL9,JAK2,IFNG,NFKB1,IL18RAP,IL2,TNF,STAT4,IL1B,CXCL1,IL6	CXCL9,JAK2,IFNG,IL18RAP,IL2,TNF,STAT4,IL1B,IL6
PID_IL27_PATHWAY	DQB1*06+	IgA antibodies binding to Env	1.64467	0.214704	JAK2,TBX21,IFNG,IL27,JAK1,IL2,TNF,STAT4,IL1B,IL6,IL12RB1,TGFB1,IL6ST,IL12RB2	JAK2,IFNG,IL2,TNF,STAT4,IL1B,IL6,IL12RB1,TGFB1
REACTOME_IMMUNE_SYSTEM	DQB1*06+	IgA antibodies binding to Env	1.10462	0.745669	ART1,YES1,KIFAP3,HLA-DPB1,JAK2,DEFB104A,DEFB104B,IL5,HSP90B1,CSF2RB,KIR2DL4,FCGR2B,IL1RAP,CD55,RIPK2,UBE2J2,C2,PLCG2,AP1G1,ICAM1,IFNG,DEFB113,UBE2Q1,ASB1,SOCS2,ENAH,PSMA2,PPP2CA,UBE3C,PSMA8,IL3,PSMC5,CALM1,NUP35,TIRAP,CDK1,ASB17,RAET1E,CD80,IRF9,CANX,GBP2,IRF1,TAP1,KIF20A,HLA-DMA,ITGB1,GBP5,CDC23,CARD11,KLRD1,DEFB134,HLA-DPA1,ZFYVE20,DUSP7,PANX1,CTLA4,FCGR1B,FCGR1A,MKRN1,PELI2,ULBP3,CD274,TICAM1,…	JAK2,FCGR2B,RIPK2,C2,ICAM1,IFNG,CD80,GBP2,TAP1,HLA-DMA,KLRD1,IL2RB,IFNGR2,EIF4G3,IL2,TLR6,UBE2N,TLR3,HLA-DQA1,MAP3K7,CD8A,HLA-DMB,IL1B,IL6,ITK,SOCS1
Interferon-gamma signaling
REACTOME_ANTIVIRAL_MECHANISM_BY_IFN_STIMULATED_GENES	DPB1*13+	IgG antibodies binding to V1/V2	1.1184	0.867286	DDX58,NUP205,HERC5,MX2,ISG15,STAT1,USP18,MX1,KPNA5,EIF2AK2	DDX58,MX2,ISG15,STAT1,USP18,MX1,EIF2AK2
REACTOME_CYTOKINE_SIGNALING_IN_IMMUNE_SYSTEM	DPB1*13+	IgG antibodies binding to V1/V2	1.40972	0.614787	NOD1,NCAM1,CIITA,FCGR1B,FCGR1A,IL1R2,SOCS2,STAT2,DDX58,NUP205,ISG20,TEC,OAS2,GBP5,IFI35,HERC5,GBP2,IFI27,IRF7,MX2,MAP2K4,IRF8,ISG15,HLA-A,HGF,STAT1,IL3,USP18,JAK2,IFIT2,MX1,CUL1,RAF1,KPNA5,ICAM1,SOCS1,IRF9,IFITM2,GBP1,EIF2AK2,OASL,HRAS,UBA7,IFNA8,IFITM3,GBP4,GBP6,IFITM1,IFIT1,TAB1,IRF1,IFNG,IFI6,XAF1,IRF5,IFNB1,IL1RAP,GH2,IL2,PRLR,EIF4G3,IFNA6,CISH,VCAM1,CSH1,NOD2,OAS3	NOD1,CIITA,FCGR1A,STAT2,DDX58,ISG20,OAS2,IFI35,IFI27,IRF7,MX2,IRF8,ISG15,HLA-A,STAT1,USP18,JAK2,IFIT2,MX1,ICAM1,SOCS1,IRF9,IFITM2,EIF2AK2,OASL,IFITM3,GBP4,GBP6,IFIT1,IRF1,XAF1,IRF5,VCAM1,OAS3
REACTOME_IMMUNE_SYSTEM	DPB1*13+	IgG antibodies binding to V1/V2	1.24826	0.70523	NOD1,NCAM1,DEFB1,RASGRP3,CD180,TAP1,CIITA,ZBP1,C2,FCGR1B,FCGR1A,FBXO6,IL1R2,SOCS2,STAT2,TLR4,DHX58,DDX58,NUP205,ISG20,TLR7,TEC,TICAM2,MEF2C,OAS2,SEC24C,GBP5,DEFB123,MKRN1,RBCK1,DEFB104B,IFI35,DEFB113,C4A,HERC5,PSMB10,KIF4B,PVRL2,CFB,CFD,GBP2,IFI27,IRF7,SMURF2,HLA-DOB,CD19,LNPEP,RPS6KA1,UNC93B1,UBE2F,PDCD1,NFKBIE,ASB4,MX2,AIM2,TNFRSF14,MAP2K4,IRF8,LILRB4,ISG15,MEFV,HLA-A,DUSP3,HGF,STAT1,IL3,JUN,FB…	NOD1,TAP1,CIITA,ZBP1,FCGR1A,STAT2,DHX58,DDX58,ISG20,OAS2,RBCK1,IFI35,PSMB10,CFB,IFI27,IRF7,MX2,IRF8,ISG15,HLA-A,STAT1,USP18,JAK2,IFIT2,MX1,IFIH1,ICAM1,SOCS1,IRF9,IFITM2,C1S,ITGB7,CDKN1A,EIF2AK2,HLA-DMA,OASL,TRIM21,IFITM3,GBP4,GBP6,TXNIP,IFIT1,PSMA2,IRF1,NFKBIA,XAF1,IRF5,VCAM1,OAS3,PSME2
REACTOME_INTERFERON_ALPHA_BETA_SIGNALING	DPB1*13+	IgG antibodies binding to V1/V2	2.03832	0.0525873	STAT2,ISG20,OAS2,IFI35,GBP2,IFI27,IRF7,MX2,IRF8,ISG15,HLA-A,STAT1,USP18,IFIT2,MX1,SOCS1,IRF9,IFITM2,OASL,IFNA8,IFITM3,IFITM1,IFIT1,IRF1,IFI6,XAF1,IRF5	STAT2,ISG20,OAS2,IFI35,IFI27,IRF7,MX2,IRF8,ISG15,HLA-A,STAT1,USP18,IFIT2,MX1,SOCS1,IRF9,IFITM2,OASL,IFITM3,IFIT1,IRF1,XAF1,IRF5
REACTOME_INTERFERON_GAMMA_SIGNALING	DPB1*13+	IgG antibodies binding to V1/V2	1.94833	0.0972489	NCAM1,CIITA,FCGR1B,FCGR1A,OAS2,GBP5,GBP2,IRF7,IRF8,HLA-A,STAT1,JAK2,ICAM1,SOCS1,IRF9,GBP1,OASL,GBP4,GBP6,IRF1,IFNG,IRF5,VCAM1,OAS3,PRKCD,OAS1,IRF2,HLA-DPB1	CIITA,FCGR1A,OAS2,IRF7,IRF8,HLA-A,STAT1,JAK2,ICAM1,SOCS1,IRF9,OASL,GBP4,GBP6,IRF1,IRF5,VCAM1,OAS3
REACTOME_INTERFERON_SIGNALING	DPB1*13+	IgG antibodies binding to V1/V2	1.82978	0.198119	NCAM1,CIITA,FCGR1B,FCGR1A,STAT2,DDX58,NUP205,ISG20,OAS2,GBP5,IFI35,HERC5,GBP2,IFI27,IRF7,MX2,IRF8,ISG15,HLA-A,STAT1,USP18,JAK2,IFIT2,MX1,KPNA5,ICAM1,SOCS1,IRF9,IFITM2,GBP1,EIF2AK2,OASL,UBA7,IFNA8,IFITM3,GBP4,GBP6,IFITM1,IFIT1,IRF1,IFNG,IFI6,XAF1,IRF5	CIITA,FCGR1A,STAT2,DDX58,ISG20,OAS2,IFI35,IFI27,IRF7,MX2,IRF8,ISG15,HLA-A,STAT1,USP18,JAK2,IFIT2,MX1,ICAM1,SOCS1,IRF9,IFITM2,EIF2AK2,OASL,IFITM3,GBP4,GBP6,IFIT1,IRF1,XAF1,IRF5
