# Supplementary material for: Integrated systems approach defines the antiviral pathways conferring protection by the RV144 HIV vaccine
Source: Nat Commun. 2019 Feb 20;10:863. doi: 10.1038/s41467-019-08854-2 (PMC6382801; doi:10.1038/s41467-019-08854-2)
Supplement: Supplementary file 15 — Supplementary Data 12 [file 41467_2019_8854_MOESM15_ESM.xlsx]

## Sheet: SupplementaryTableData12
SYMBOL	Pathway	Source	Reference
XCL1	block viral entry	Pubmed	Guzzo, C., Fox, J. C., Miao, H., Volkman, B. F. & Lusso, P. Structural Determinants for the Selective Anti-HIV-1 Activity of the All-beta Alternative Conformer of XCL1. J Virol 89, 9061-9067 (2015).
IFITM3	block HIV-1 assembly	GeneRIF	Yu, J. et al. IFITM Proteins Restrict HIV-1 Infection by Antagonizing the Envelope Glycoprotein. Cell Rep 13, 145-156 (2015).
ISG15	block HIV-1 assembly	Pubmed	Durfee, L. A., Lyon, N., Seo, K. & Huibregtse, J. M. The ISG15 conjugation system broadly targets newly synthesized proteins: implications for the antiviral function of ISG15. Mol Cell 38, 722-732 (2010).
			Okumura, A., Lu, G., Pitha-Rowe, I. & Pitha, P. M. Innate antiviral response targets HIV-1 release by the induction of ubiquitin-like protein ISG15. Proc Natl Acad Sci U S A 103, 1440-1445 (2006).
MX2	block HIV-1 assembly	Pubmed	Dicks, M. D. et al. Oligomerization Requirements for MX2-Mediated Suppression of HIV-1 Infection. J Virol 90, 22-32 (2015).
TRIM26	block HIV-1 assembly	Pubmed	Uchil, P. D., Quinlan, B. D., Chan, W. T., Luna, J. M. & Mothes, W. TRIM E3 ligases interfere with early and late stages of the retroviral life cycle. PLoS Pathog 4, e16 (2008).
FAS	ADCC	KEGG_NATURAL_KILLER_CELL_MEDIATED_CYTOTOXICITY
TNFSF10	ADCC	KEGG_NATURAL_KILLER_CELL_MEDIATED_CYTOTOXICITY
CASP3	ADCC	KEGG_NATURAL_KILLER_CELL_MEDIATED_CYTOTOXICITY
IL18BP	Th1 cell development	GeneRIF	Dinarello, C. A., Novick, D., Kim, S. & Kaplanski, G. Interleukin-18 and IL-18 binding protein. Front Immunol 4, 289 (2013).
PARP14	Th2 cell development	GeneRIF	Goenka, S. & Boothby, M. Selective potentiation of Stat-dependent gene expression by collaborator of Stat6 (CoaSt6), a transcriptional cofactor. Proc Natl Acad Sci U S A 103, 4210-4215 (2006).
SERPING1	Immuno-suppressor	GeneRIF	Rossi, V. et al. Functional characterization of the recombinant human C1 inhibitor serpin domain: insights into heparin binding. J Immunol 184, 4982-4989 (2010).
LY6E	Immuno-suppressor	GeneRIF	Xu, X. et al. IFN-stimulated gene LY6E in monocytes regulates the CD14/TLR4 pathway but inadequately restrains the hyperactivation of monocytes during chronic HIV-1 infection. J Immunol 193, 4125-4136 (2014).
