# Supplementary material for: Integrated systems approach defines the antiviral pathways conferring protection by the RV144 HIV vaccine
Source: Nat Commun. 2019 Feb 20;10:863. doi: 10.1038/s41467-019-08854-2 (PMC6382801; doi:10.1038/s41467-019-08854-2)
Supplement: Supplementary file 16 — Supplementary Data 13 [file 41467_2019_8854_MOESM16_ESM.xlsx]

## Sheet: SupplementaryTableData13
NAME	Cellular response	NES	FDR q-val	LEADING_EDGE
HALLMARK_INTERFERON_GAMMA_RESPONSE	PFS	3.40205	0	IL4R,CXCL9,CD40,IL15,GBP4,GBP6,WARS,CDKN1A,BATF2,RIPK2,HLA-DQA1,CASP7,GCH1,IDO1,IRF8,PSME2,TAP1,MTHFD2,VAMP5,ARL4A,JAK2,CD274,SOCS1,ICAM1,CASP4,FAS,IRF2,PIM1,BPGM,LCP2,NLRC5,SERPING1,ZNFX1,PSMB9,SLAMF7,HLA-DMA,CD38,TRAFD1,PSMB10,HLA-DRB1,IL15RA,CD74,LAP3,TNFAIP2,GZMA,UBE2L6,CIITA,FCGR1A,STAT1,CASP1,PARP14,ADAR,SOCS3,CSF2RB,PSMB8,CXCL10,PFKP,CFB,TRIM21,FGL2,PSMA3,TAPBP,LGALS3BP,EIF4E3,PDE4B,EPSTI1…
