# Supplementary material for: Integrated systems approach defines the antiviral pathways conferring protection by the RV144 HIV vaccine
Source: Nat Commun. 2019 Feb 20;10:863. doi: 10.1038/s41467-019-08854-2 (PMC6382801; doi:10.1038/s41467-019-08854-2)
Supplement: Supplementary file 17 — Supplementary Data 14 [file 41467_2019_8854_MOESM17_ESM.xlsx]

## Sheet: SupplementaryData14
NAME	SYMBOL	Description	IlmnID	Pearson.cor	P.Value	adj.P.Val
HALLMARK_INTERFERON_GAMMA_RESPONSE	IL4R	This gene encodes the alpha chain of the interleukin-4 receptor, a type I transmembrane protein that can bind interleukin 4 and interleukin 13 to regulate IgE production. The encoded protein also can bind interleukin 4 to promote differentiation of Th2 cells. A soluble form of the encoded protein can be produced by proteolysis of the membrane-bound protein, and this soluble form can inhibit IL4-m…	ILMN_1652185	0.41724	8.6e-09	1.42e-05
HALLMARK_INTERFERON_GAMMA_RESPONSE	CXCL9	This antimicrobial gene encodes a protein thought to be involved in T cell trafficking. The encoded protein binds to C-X-C motif chemokine 3 and is a chemoattractant for lymphocytes but not for neutrophils. [provided by RefSeq, Sep 2014] /// CXCL9 (C-X-C Motif Chemokine Ligand 9) is a Protein Coding gene. Diseases associated with CXCL9 include Sydenham Chorea and Endotheliitis. Among its related …	ILMN_1745356	0.369608	4.34e-07	0.000349
HALLMARK_INTERFERON_GAMMA_RESPONSE	CD40	This gene is a member of the TNF-receptor superfamily. The encoded protein is a receptor on antigen-presenting cells of the immune system and is essential for mediating a broad variety of immune and inflammatory responses including T cell-dependent immunoglobulin class switching, memory B cell development, and germinal center formation. AT-hook transcription factor AKNA is reported to coordinatel…	ILMN_1779257	0.369921	4.35e-07	0.000349
HALLMARK_INTERFERON_GAMMA_RESPONSE	IL15	The protein encoded by this gene is a cytokine that regulates T and natural killer cell activation and proliferation. This cytokine and interleukine 2 share many biological activities. They are found to bind common hematopoietin receptor subunits, and may compete for the same receptor, and thus negatively regulate each other's activity. The number of CD8+ memory cells is shown to be controlled by…	ILMN_1724181	0.365412	6.33e-07	0.000476
HALLMARK_INTERFERON_GAMMA_RESPONSE	GBP4	Guanylate-binding proteins, such as GBP4, are induced by interferon and hydrolyze GTP to both GDP and GMP (Vestal, 2005 [PubMed 16108726]).[supplied by OMIM, Dec 2008] /// GBP4 (Guanylate Binding Protein 4) is a Protein Coding gene. Among its related pathways are Interferon gamma signaling and Innate Immune System. GO annotations related to this gene include GTP binding and GTPase activity. An im…	ILMN_1771385	0.363917	6.77e-07	0.000501
HALLMARK_INTERFERON_GAMMA_RESPONSE	GBP6	Guanylate-binding proteins, such as GBP6, are induced by interferon and hydrolyze GTP to both GDP and GMP (Olszewski et al., 2006 [PubMed 16689661]).[supplied by OMIM, Dec 2008] /// GBP6 (Guanylate Binding Protein Family Member 6) is a Protein Coding gene. Among its related pathways are Interferon gamma signaling and Innate Immune System. GO annotations related to this gene include GTP binding an…	ILMN_1756953	0.363128	8.23e-07	0.000581
HALLMARK_INTERFERON_GAMMA_RESPONSE	WARS	Aminoacyl-tRNA synthetases catalyze the aminoacylation of tRNA by their cognate amino acid. Because of their central role in linking amino acids with nucleotide triplets contained in tRNAs, aminoacyl-tRNA synthetases are thought to be among the first proteins that appeared in evolution. Two forms of tryptophanyl-tRNA synthetase exist, a cytoplasmic form, named WARS, and a mitochondrial form, name…	ILMN_1727271	0.359021	9.79e-07	0.000671
HALLMARK_INTERFERON_GAMMA_RESPONSE	CDKN1A	This gene encodes a potent cyclin-dependent kinase inhibitor. The encoded protein binds to and inhibits the activity of cyclin-cyclin-dependent kinase2 or -cyclin-dependent kinase4 complexes, and thus functions as a regulator of cell cycle progression at G1. The expression of this gene is tightly controlled by the tumor suppressor protein p53, through which this protein mediates the p53-dependent…	ILMN_1784602	0.358406	1.04e-06	0.000695
HALLMARK_INTERFERON_GAMMA_RESPONSE	BATF2	BATF2 (Basic Leucine Zipper ATF-Like Transcription Factor 2) is a Protein Coding gene. Diseases associated with BATF2 include Cercarial Dermatitis. GO annotations related to this gene include transcription factor activity, sequence-specific DNA binding and sequence-specific DNA binding. An important paralog of this gene is BATF. /// AP-1 family transcription factor that controls the differentiati…	ILMN_1690241	0.356354	1.24e-06	0.00079
HALLMARK_INTERFERON_GAMMA_RESPONSE	RIPK2	This gene encodes a member of the receptor-interacting protein (RIP) family of serine/threonine protein kinases. The encoded protein contains a C-terminal caspase activation and recruitment domain (CARD), and is a component of signaling complexes in both the innate and adaptive immune pathways. It is a potent activator of NF-kappaB and inducer of apoptosis in response to various stimuli. [provide…	ILMN_1758939	0.347698	2.31e-06	0.00133316
HALLMARK_INTERFERON_GAMMA_RESPONSE	HLA-DQA1	HLA-DQA1 belongs to the HLA class II alpha chain paralogues. The class II molecule is a heterodimer consisting of an alpha (DQA) and a beta chain (DQB), both anchored in the membrane. It plays a central role in the immune system by presenting peptides derived from extracellular proteins. Class II molecules are expressed in antigen presenting cells (APC: B Lymphocytes, dendritic cells, macrophages…	ILMN_1808405	0.342691	3.24e-06	0.00172247
HALLMARK_INTERFERON_GAMMA_RESPONSE	CASP7	This gene encodes a member of the cysteine-aspartic acid protease (caspase) family. Sequential activation of caspases plays a central role in the execution-phase of cell apoptosis. Caspases exist as inactive proenzymes which undergo proteolytic processing at conserved aspartic residues to produce two subunits, large and small, that dimerize to form the active enzyme. The precursor of the encoded …	ILMN_2373763	0.342216	3.61e-06	0.00185691
HALLMARK_INTERFERON_GAMMA_RESPONSE	GCH1	This gene encodes a member of the GTP cyclohydrolase family. The encoded protein is the first and rate-limiting enzyme in tetrahydrobiopterin (BH4) biosynthesis, catalyzing the conversion of GTP into 7,8-dihydroneopterin triphosphate. BH4 is an essential cofactor required by aromatic amino acid hydroxylases as well as nitric oxide synthases. Mutations in this gene are associated with malignant hy…	ILMN_1812759	0.337989	4.53e-06	0.00214454
HALLMARK_INTERFERON_GAMMA_RESPONSE	IDO1	This gene encodes indoleamine 2,3-dioxygenase (IDO) - a heme enzyme that catalyzes the first and rate-limiting step in tryptophan catabolism to N-formyl-kynurenine. This enzyme acts on multiple tryptophan substrates including D-tryptophan, L-tryptophan, 5-hydroxy-tryptophan, tryptamine, and serotonin. This enzyme is thought to play a role in a variety of pathophysiological processes such as antim…	ILMN_3239965	0.328338	8.44e-06	0.00347506
HALLMARK_INTERFERON_GAMMA_RESPONSE	IRF8	Interferon consensus sequence-binding protein (ICSBP) is a transcription factor of the interferon (IFN) regulatory factor (IRF) family. Proteins of this family are composed of a conserved DNA-binding domain in the N-terminal region and a divergent C-terminal region that serves as the regulatory domain. The IRF family proteins bind to the IFN-stimulated response element (ISRE) and regulate express…	ILMN_1666594	0.320439	1.5e-05	0.00573284
HALLMARK_INTERFERON_GAMMA_RESPONSE	PSME2	The 26S proteasome is a multicatalytic proteinase complex with a highly ordered structure composed of 2 complexes, a 20S core and a 19S regulator. The 20S core is composed of 4 rings of 28 non-identical subunits; 2 rings are composed of 7 alpha subunits and 2 rings are composed of 7 beta subunits. The 19S regulator is composed of a base, which contains 6 ATPase subunits and 2 non-ATPase subunits,…	ILMN_1786612	0.315523	2.03e-05	0.00727288
HALLMARK_INTERFERON_GAMMA_RESPONSE	TAP1	The membrane-associated protein encoded by this gene is a member of the superfamily of ATP-binding cassette (ABC) transporters. ABC proteins transport various molecules across extra- and intra-cellular membranes. ABC genes are divided into seven distinct subfamilies (ABC1, MDR/TAP, MRP, ALD, OABP, GCN20, White). This protein is a member of the MDR/TAP subfamily. Members of the MDR/TAP subfamily a…	ILMN_1751079	0.314052	2.23e-05	0.0078076
HALLMARK_INTERFERON_GAMMA_RESPONSE	MTHFD2	This gene encodes a nuclear-encoded mitochondrial bifunctional enzyme with methylenetetrahydrofolate dehydrogenase and methenyltetrahydrofolate cyclohydrolase activities. The enzyme functions as a homodimer and is unique in its absolute requirement for magnesium and inorganic phosphate. Formation of the enzyme-magnesium complex allows binding of NAD. Alternative splicing results in two different …	ILMN_2405521	0.31361	2.3e-05	0.00789682
HALLMARK_INTERFERON_GAMMA_RESPONSE	VAMP5	Synaptobrevins/VAMPs, syntaxins, and the 25-kD synaptosomal-associated protein are the main components of a protein complex involved in the docking and/or fusion of vesicles and cell membranes. The VAMP5 gene is a member of the vesicle-associated membrane protein (VAMP)/synaptobrevin family and the SNARE superfamily. This VAMP family member may participate in vesicle trafficking events that are a…	ILMN_1809467	0.308789	3.04e-05	0.00952347
HALLMARK_INTERFERON_GAMMA_RESPONSE	ARL4A	ADP-ribosylation factor-like 4A is a member of the ADP-ribosylation factor family of GTP-binding proteins. ARL4A is similar to ARL4C and ARL4D and each has a nuclear localization signal and an unusually high guaninine nucleotide exchange rate. ARL4A is located in both the nuclear and extranuclear cell compartments. Multiple transcript variants encoding the same protein have been found for this ge…	ILMN_1775405	0.29641	6.73e-05	0.0175991
HALLMARK_INTERFERON_GAMMA_RESPONSE	JAK2	This gene product is a protein tyrosine kinase involved in a specific subset of cytokine receptor signaling pathways. It has been found to be constituitively associated with the prolactin receptor and is required for responses to gamma interferon. Mice that do not express an active protein for this gene exhibit embryonic lethality associated with the absence of definitive erythropoiesis. [provide…	ILMN_1683178	0.287082	0.000114	0.0262349
HALLMARK_INTERFERON_GAMMA_RESPONSE	CD274	This gene encodes an immune inhibitory receptor ligand that is expressed by hematopoietic and non-hematopoietic cells, such as T cells and B cells and various types of tumor cells. The encoded protein is a type I transmembrane protein that has immunoglobulin V-like and C-like domains. Interaction of this ligand with its receptor inhibits T-cell activation and cytokine production. During infection…	ILMN_1701914	0.285959	0.000127	0.0284084
HALLMARK_INTERFERON_GAMMA_RESPONSE	SOCS1	This gene encodes a member of the STAT-induced STAT inhibitor (SSI), also known as suppressor of cytokine signaling (SOCS), family. SSI family members are cytokine-inducible negative regulators of cytokine signaling. The expression of this gene can be induced by a subset of cytokines, including IL2, IL3 erythropoietin (EPO), CSF2/GM-CSF, and interferon (IFN)-gamma. The protein encoded by this gen…	ILMN_1774733	0.284286	0.000131	0.0284653
HALLMARK_INTERFERON_GAMMA_RESPONSE	ICAM1	This gene encodes a cell surface glycoprotein which is typically expressed on endothelial cells and cells of the immune system. It binds to integrins of type CD11a / CD18, or CD11b / CD18 and is also exploited by Rhinovirus as a receptor. [provided by RefSeq, Jul 2008] /// ICAM1 (Intercellular Adhesion Molecule 1) is a Protein Coding gene. Diseases associated with ICAM1 include Malaria and Leukos…	ILMN_1812226	0.283855	0.000135	0.0293668
HALLMARK_INTERFERON_GAMMA_RESPONSE	CASP4	This gene encodes a protein that is a member of the cysteine-aspartic acid protease (caspase) family. Sequential activation of caspases plays a central role in the execution-phase of cell apoptosis. Caspases exist as inactive proenzymes composed of a prodomain and a large and small protease subunit. Activation of caspases requires proteolytic processing at conserved internal aspartic residues to …	ILMN_1778059	0.276401	0.000212	0.0403248
HALLMARK_INTERFERON_GAMMA_RESPONSE	FAS	The protein encoded by this gene is a member of the TNF-receptor superfamily. This receptor contains a death domain. It has been shown to play a central role in the physiological regulation of programmed cell death, and has been implicated in the pathogenesis of various malignancies and diseases of the immune system. The interaction of this receptor with its ligand allows the formation of a death…	ILMN_2319077	0.265689	0.000376	0.0580778
HALLMARK_INTERFERON_GAMMA_RESPONSE	IRF2	IRF2 encodes interferon regulatory factor 2, a member of the interferon regulatory transcription factor (IRF) family. IRF2 competitively inhibits the IRF1-mediated transcriptional activation of interferons alpha and beta, and presumably other genes that employ IRF1 for transcription activation. However, IRF2 also functions as a transcriptional activator of histone H4. [provided by RefSeq, Jul 200…	ILMN_1765547	0.265323	0.000377	0.0580778
HALLMARK_INTERFERON_GAMMA_RESPONSE	PIM1	The protein encoded by this gene belongs to the Ser/Thr protein kinase family, and PIM subfamily. This gene is expressed primarily in B-lymphoid and myeloid cell lines, and is overexpressed in hematopoietic malignancies and in prostate cancer. It plays a role in signal transduction in blood cells, contributing to both cell proliferation and survival, and thus provides a selective advantage in tum…	ILMN_1815023	0.259152	0.000517	0.0703883
HALLMARK_INTERFERON_GAMMA_RESPONSE	BPGM	2,3-diphosphoglycerate (2,3-DPG) is a small molecule found at high concentrations in red blood cells where it binds to and decreases the oxygen affinity of hemoglobin. This gene encodes a multifunctional enzyme that catalyzes 2,3-DPG synthesis via its synthetase activity, and 2,3-DPG degradation via its phosphatase activity. The enzyme also has phosphoglycerate phosphomutase activity. Deficiency …	ILMN_2352921	0.2597	0.000538	0.0723365
HALLMARK_INTERFERON_GAMMA_RESPONSE	LCP2	This gene encodes an adapter protein that acts as a substrate of the T cell antigen receptor (TCR)-activated protein tyrosine kinase pathway. The encoded protein associates with growth factor receptor bound protein 2, and is thought to play a role TCR-mediated intracellular signal transduction. A similar protein in mouse plays a role in normal T-cell development and activation. Mice lacking this …	ILMN_1658962	0.257831	0.000567	0.0749269
HALLMARK_INTERFERON_GAMMA_RESPONSE	NLRC5	This gene encodes a member of the caspase recruitment domain-containing NLR family. This gene plays a role in cytokine response and antiviral immunity through its inhibition of NF-kappa-B activation and negative regulation of type I interferon signaling pathways. [provided by RefSeq, Oct 2011] /// NLRC5 (NLR Family CARD Domain Containing 5) is a Protein Coding gene. Diseases associated with NLRC5…	ILMN_1716704	0.246952	0.000963	0.103561
HALLMARK_INTERFERON_GAMMA_RESPONSE	SERPING1	This gene encodes a highly glycosylated plasma protein involved in the regulation of the complement cascade. Its protein inhibits activated C1r and C1s of the first complement component and thus regulates complement activation. Deficiency of this protein is associated with hereditary angioneurotic oedema (HANE). Alternative splicing results in multiple transcript variants encoding the same isofor…	ILMN_1670305	0.2461	0.000986	0.104417
HALLMARK_INTERFERON_GAMMA_RESPONSE	ZNFX1	ZNFX1 (Zinc Finger NFX1-Type Containing 1) is a Protein Coding gene. GO annotations related to this gene include poly(A) RNA binding and binding. An important paralog of this gene is AQR. /// This gene was present in the common ancestor of animals and fungi.	ILMN_1745148	0.244619	0.00109857	0.111561
HALLMARK_INTERFERON_GAMMA_RESPONSE	PSMB9	The proteasome is a multicatalytic proteinase complex with a highly ordered ring-shaped 20S core structure. The core structure is composed of 4 rings of 28 non-identical subunits; 2 rings are composed of 7 alpha subunits and 2 rings are composed of 7 beta subunits. Proteasomes are distributed throughout eukaryotic cells at a high concentration and cleave peptides in an ATP/ubiquitin-dependent pro…	ILMN_2376108	0.24236	0.00120328	0.117389
HALLMARK_INTERFERON_GAMMA_RESPONSE	SLAMF7	SLAMF7 (SLAM Family Member 7) is a Protein Coding gene. Among its related pathways are Immunoregulatory interactions between a Lymphoid and a non-Lymphoid cell and Natural Killer Cell Receptors: Human Target Cell â€“ NK Cell Ligand-Receptor Interactions. GO annotations related to this gene include receptor activity. An important paralog of this gene is CD84. /// Self-ligand receptor of the signal…	ILMN_1710923	0.241917	0.001222	0.11826
HALLMARK_INTERFERON_GAMMA_RESPONSE	HLA-DMA	HLA-DMA belongs to the HLA class II alpha chain paralogues. This class II molecule is a heterodimer consisting of an alpha (DMA) and a beta chain (DMB), both anchored in the membrane. It is located in intracellular vesicles. DM plays a central role in the peptide loading of MHC class II molecules by helping to release the CLIP molecule from the peptide binding site. Class II molecules are express…	ILMN_1695311	0.241876	0.00122697	0.118498
HALLMARK_INTERFERON_GAMMA_RESPONSE	CD38	The protein encoded by this gene is a non-lineage-restricted, type II transmembrane glycoprotein that synthesizes and hydrolyzes cyclic adenosine 5'-diphosphate-ribose, an intracellular calcium ion mobilizing messenger. The release of soluble protein and the ability of membrane-bound protein to become internalized indicate both extracellular and intracellular functions for the protein. This prote…	ILMN_2233783	0.233647	0.00180608	0.14686
HALLMARK_INTERFERON_GAMMA_RESPONSE	TRAFD1	The innate immune system confers host defense against viral and microbial infection, and TRAFD1 is a negative feedback regulator that controls excessive immune responses (Sanada et al., 2008 [PubMed 18849341]).[supplied by OMIM, Dec 2009] /// TRAFD1 (TRAF-Type Zinc Finger Domain Containing 1) is a Protein Coding gene. Among its related pathways are Toll-like Receptor Signaling Pathway. An importa…	ILMN_1758250	0.233231	0.00184415	0.148926
HALLMARK_INTERFERON_GAMMA_RESPONSE	PSMB10	The proteasome is a multicatalytic proteinase complex with a highly ordered ring-shaped 20S core structure. The core structure is composed of 4 rings of 28 non-identical subunits; 2 rings are composed of 7 alpha subunits and 2 rings are composed of 7 beta subunits. Proteasomes are distributed throughout eukaryotic cells at a high concentration and cleave peptides in an ATP/ubiquitin-dependent pro…	ILMN_1683026	0.233479	0.00187184	0.149412
HALLMARK_INTERFERON_GAMMA_RESPONSE	HLA-DRB1	HLA-DRB1 belongs to the HLA class II beta chain paralogs. The class II molecule is a heterodimer consisting of an alpha (DRA) and a beta chain (DRB), both anchored in the membrane. It plays a central role in the immune system by presenting peptides derived from extracellular proteins. Class II molecules are expressed in antigen presenting cells (APC: B lymphocytes, dendritic cells, macrophages). …	ILMN_3243714	0.231783	0.0019592	0.151411
HALLMARK_INTERFERON_GAMMA_RESPONSE	IL15RA	This gene encodes a cytokine receptor that specifically binds interleukin 15 (IL15) with high affinity. The receptors of IL15 and IL2 share two subunits, IL2R beta and IL2R gamma. This forms the basis of many overlapping biological activities of IL15 and IL2. The protein encoded by this gene is structurally related to IL2R alpha, an additional IL2-specific alpha subunit necessary for high affinit…	ILMN_1665682	0.231804	0.00199072	0.152685
HALLMARK_INTERFERON_GAMMA_RESPONSE	CD74	The protein encoded by this gene associates with class II major histocompatibility complex (MHC) and is an important chaperone that regulates antigen presentation for immune response. It also serves as cell surface receptor for the cytokine macrophage migration inhibitory factor (MIF) which, when bound to the encoded protein, initiates survival pathways and cell proliferation. This protein also i…	ILMN_1761464	0.22717	0.00240646	0.169263
HALLMARK_INTERFERON_GAMMA_RESPONSE	LAP3	LAP3 (Leucine Aminopeptidase 3) is a Protein Coding gene. Diseases associated with LAP3 include Bacterial Vaginosis and Trichomoniasis. Among its related pathways are Glutathione metabolism and Arginine and proline metabolism. GO annotations related to this gene include peptidase activity and aminopeptidase activity. An important paralog of this gene is NPEPL1. /// Presumably involved in the proc…	ILMN_1683792	0.224999	0.00266504	0.180943
HALLMARK_INTERFERON_GAMMA_RESPONSE	TNFAIP2	This gene was identified as a gene whose expression can be induced by the tumor necrosis factor alpha (TNF) in umbilical vein endothelial cells. The expression of this gene was shown to be induced by retinoic acid in a cell line expressing a oncogenic version of the retinoic acid receptor alpha fusion protein, which suggested that this gene may be a retinoic acid target gene in acute promyelocyti…	ILMN_1727689	0.22321	0.00289814	0.19022
HALLMARK_INTERFERON_GAMMA_RESPONSE	GZMA	Cytolytic T lymphocytes (CTL) and natural killer (NK) cells share the remarkable ability to recognize, bind, and lyse specific target cells. They are thought to protect their host by lysing cells bearing on their surface 'nonself' antigens, usually peptides or proteins resulting from infection by intracellular pathogens. The protein described here is a T cell- and natural killer cell-specific ser…	ILMN_1779324	0.222766	0.00302281	0.195554
HALLMARK_INTERFERON_GAMMA_RESPONSE	UBE2L6	The modification of proteins with ubiquitin is an important cellular mechanism for targeting abnormal or short-lived proteins for degradation. Ubiquitination involves at least three classes of enzymes: ubiquitin-activating enzymes (E1s), ubiquitin-conjugating enzymes (E2s) and ubiquitin-protein ligases (E3s). This gene encodes a member of the E2 ubiquitin-conjugating enzyme family. This enzyme is…	ILMN_1703108	0.220801	0.00322615	0.20227
HALLMARK_INTERFERON_GAMMA_RESPONSE	CIITA	This gene encodes a protein with an acidic transcriptional activation domain, 4 LRRs (leucine-rich repeats) and a GTP binding domain. The protein is located in the nucleus and acts as a positive regulator of class II major histocompatibility complex gene transcription, and is referred to as the "master control factor" for the expression of these genes. The protein also binds GTP and uses GTP bind…	ILMN_1773363	0.220743	0.00332578	0.204786
HALLMARK_INTERFERON_GAMMA_RESPONSE	FCGR1A	This gene encodes a protein that plays an important role in the immune response. This protein is a high-affinity Fc-gamma receptor. The gene is one of three related gene family members located on chromosome 1. [provided by RefSeq, Jul 2008] /// FCGR1A (Fc Fragment Of IgG Receptor Ia) is a Protein Coding gene. Diseases associated with FCGR1A include Cervical Adenitis and Tetrasomy 21. Among its re…	ILMN_2261600	0.220005	0.00335451	0.204908
HALLMARK_INTERFERON_GAMMA_RESPONSE	STAT1	The protein encoded by this gene is a member of the STAT protein family. In response to cytokines and growth factors, STAT family members are phosphorylated by the receptor associated kinases, and then form homo- or heterodimers that translocate to the cell nucleus where they act as transcription activators. This protein can be activated by various ligands including interferon-alpha, interferon-g…	ILMN_1690105	0.214958	0.00415251	0.225626
HALLMARK_INTERFERON_GAMMA_RESPONSE	CASP1	This gene encodes a protein which is a member of the cysteine-aspartic acid protease (caspase) family. Sequential activation of caspases plays a central role in the execution-phase of cell apoptosis. Caspases exist as inactive proenzymes which undergo proteolytic processing at conserved aspartic residues to produce 2 subunits, large and small, that dimerize to form the active enzyme. This gene wa…	ILMN_2326512	0.212038	0.00480012	0.239613
HALLMARK_INTERFERON_GAMMA_RESPONSE	PARP14	This gene encodes a member of the poly(ADP-ribose) polymerase (PARP) protein family. The encoded anti-apoptotic protein may regulate aerobic glycolysis and promote survival of cancer cells. Increased expression of this gene has been reported in a variety of tumor types. [provided by RefSeq, Jul 2016] /// PARP14 (Poly(ADP-Ribose) Polymerase Family Member 14) is a Protein Coding gene. Among its rel…	ILMN_1691731	0.211606	0.00482388	0.239613
HALLMARK_INTERFERON_GAMMA_RESPONSE	ADAR	This gene encodes the enzyme responsible for RNA editing by site-specific deamination of adenosines. This enzyme destabilizes double-stranded RNA through conversion of adenosine to inosine. Mutations in this gene have been associated with dyschromatosis symmetrica hereditaria. Alternative splicing results in multiple transcript variants. [provided by RefSeq, Jul 2010] /// ADAR (Adenosine Deaminas…	ILMN_2320964	0.211243	0.00493264	0.23962
HALLMARK_INTERFERON_GAMMA_RESPONSE	SOCS3	This gene encodes a member of the STAT-induced STAT inhibitor (SSI), also known as suppressor of cytokine signaling (SOCS), family. SSI family members are cytokine-inducible negative regulators of cytokine signaling. The expression of this gene is induced by various cytokines, including IL6, IL10, and interferon (IFN)-gamma. The protein encoded by this gene can bind to JAK2 kinase, and inhibit th…	ILMN_1781001	0.198206	0.0083205	0.304277
HALLMARK_INTERFERON_GAMMA_RESPONSE	CSF2RB	The protein encoded by this gene is the common beta chain of the high affinity receptor for IL-3, IL-5 and CSF. Defects in this gene have been reported to be associated with protein alveolar proteinosis (PAP). [provided by RefSeq, Jul 2008] /// CSF2RB (Colony Stimulating Factor 2 Receptor Beta Common Subunit) is a Protein Coding gene. Diseases associated with CSF2RB include Surfactant Metabolism …	ILMN_1798475	0.198261	0.00858403	0.307977
HALLMARK_INTERFERON_GAMMA_RESPONSE	PSMB8	The proteasome is a multicatalytic proteinase complex with a highly ordered ring-shaped 20S core structure. The core structure is composed of 4 rings of 28 non-identical subunits; 2 rings are composed of 7 alpha subunits and 2 rings are composed of 7 beta subunits. Proteasomes are distributed throughout eukaryotic cells at a high concentration and cleave peptides in an ATP/ubiquitin-dependent pro…	ILMN_1767006	0.195203	0.00945242	0.321579
HALLMARK_INTERFERON_GAMMA_RESPONSE	CXCL10	This antimicrobial gene encodes a chemokine of the CXC subfamily and ligand for the receptor CXCR3. Binding of this protein to CXCR3 results in pleiotropic effects, including stimulation of monocytes, natural killer and T-cell migration, and modulation of adhesion molecule expression. [provided by RefSeq, Sep 2014] /// CXCL10 (C-X-C Motif Chemokine Ligand 10) is a Protein Coding gene. Diseases as…	ILMN_1791759	0.192819	0.0102614	0.332376
HALLMARK_INTERFERON_GAMMA_RESPONSE	PFKP	This gene encodes a member of the phosphofructokinase A protein family. The encoded enzyme is the platelet-specific isoform of phosphofructokinase and plays a key role in glycolysis regulation. This gene may play a role in metabolic reprogramming in some cancers, including clear cell renal cell carcinomas, and cancer of the bladder, breast, and lung. Alternative splicing results in multiple trans…	ILMN_1805737	0.193005	0.0105273	0.334567
HALLMARK_INTERFERON_GAMMA_RESPONSE	CFB	This gene encodes complement factor B, a component of the alternative pathway of complement activation. Factor B circulates in the blood as a single chain polypeptide. Upon activation of the alternative pathway, it is cleaved by complement factor D yielding the noncatalytic chain Ba and the catalytic subunit Bb. The active subunit Bb is a serine protease which associates with C3b to form the alte…	ILMN_1774287	0.190504	0.011483	0.34578
HALLMARK_INTERFERON_GAMMA_RESPONSE	TRIM21	This gene encodes a member of the tripartite motif (TRIM) family. The TRIM motif includes three zinc-binding domains, a RING, a B-box type 1 and a B-box type 2, and a coiled-coil region. The encoded protein is part of the RoSSA ribonucleoprotein, which includes a single polypeptide and one of four small RNA molecules. The RoSSA particle localizes to both the cytoplasm and the nucleus. RoSSA inter…	ILMN_1678054	0.189067	0.012015	0.350971
HALLMARK_INTERFERON_GAMMA_RESPONSE	FGL2	The protein encoded by this gene is a secreted protein that is similar to the beta- and gamma-chains of fibrinogen. The carboxyl-terminus of the encoded protein consists of the fibrinogen-related domains (FRED). The encoded protein forms a tetrameric complex which is stabilized by interchain disulfide bonds. This protein may play a role in physiologic functions at mucosal sites. [provided by RefS…	ILMN_1693009	0.188763	0.0120328	0.350971
HALLMARK_INTERFERON_GAMMA_RESPONSE	PSMA3	The proteasome is a multicatalytic proteinase complex with a highly ordered ring-shaped 20S core structure. The core structure is composed of 4 rings of 28 non-identical subunits; 2 rings are composed of 7 alpha subunits and 2 rings are composed of 7 beta subunits. Proteasomes are distributed throughout eukaryotic cells at a high concentration and cleave peptides in an ATP/ubiquitin-dependent pro…	ILMN_2387553	0.184134	0.0145682	0.382157
HALLMARK_INTERFERON_GAMMA_RESPONSE	TAPBP	This gene encodes a transmembrane glycoprotein which mediates interaction between newly assembled major histocompatibility complex (MHC) class I molecules and the transporter associated with antigen processing (TAP), which is required for the transport of antigenic peptides across the endoplasmic reticulum membrane. This interaction is essential for optimal peptide loading on the MHC class I mole…	ILMN_1742450	0.175898	0.0195532	0.415873
HALLMARK_INTERFERON_GAMMA_RESPONSE	LGALS3BP	The galectins are a family of beta-galactoside-binding proteins implicated in modulating cell-cell and cell-matrix interactions. LGALS3BP has been found elevated in the serum of patients with cancer and in those infected by the human immunodeficiency virus (HIV). It appears to be implicated in immune response associated with natural killer (NK) and lymphokine-activated killer (LAK) cell cytotoxic…	ILMN_1659688	0.175354	0.0199629	0.418213
HALLMARK_INTERFERON_GAMMA_RESPONSE	EIF4E3	EIF4E3 belongs to the EIF4E family of translational initiation factors that interact with the 5-prime cap structure of mRNA and recruit mRNA to the ribosome (Joshi et al., 2004 [PubMed 15153109]).[supplied by OMIM, Mar 2008] /// EIF4E3 (Eukaryotic Translation Initiation Factor 4E Family Member 3) is a Protein Coding gene. Among its related pathways are Interferon gamma signaling and Innate Immune…	ILMN_1796146	0.175657	0.0199708	0.418213
HALLMARK_INTERFERON_GAMMA_RESPONSE	PDE4B	This gene is a member of the type IV, cyclic AMP (cAMP)-specific, cyclic nucleotide phosphodiesterase (PDE) family. The encoded protein regulates the cellular concentrations of cyclic nucleotides and thereby play a role in signal transduction. Altered activity of this protein has been associated with schizophrenia and bipolar affective disorder. Alternative splicing and the use of alternative pro…	ILMN_1782922	0.172024	0.0225	0.436738
HALLMARK_INTERFERON_GAMMA_RESPONSE	EPSTI1	The protein encoded by this gene has been shown to promote tumor invasion and metastasis in some invasive cancer cells when overexpressed. Expression of this gene has been shown to be upregulated by direct binding of the Kruppel like factor 8 protein to promoter sequences. The translated protein interacts with the amino terminal region of the valosin containing protein gene product, resulting in …	ILMN_2388547	0.166031	0.0275545	0.466758
HALLMARK_INTERFERON_GAMMA_RESPONSE	TRIM26	The protein encoded by this gene is a member of the tripartite motif (TRIM) family. The TRIM motif includes three zinc-binding domains, a RING, a B-box type 1 and a B-box type 2, and a coiled-coil region. The protein localizes to cytoplasmic bodies. Although the function of the protein is unknown, the RING domain suggests that the protein may have DNA-binding activity. The gene localizes to the m…	ILMN_1738704	0.162949	0.0310509	0.483797
HALLMARK_INTERFERON_GAMMA_RESPONSE	TOR1B	The protein encoded by this gene is an ATPase found primarily in the endoplasmic reticulum and nuclear envelope. This gene has a highly-similar neighboring gene, TOR1A, that encodes a protein that is likely to interact in a complex with this protein. Finally, this protein may act as a chaperone and play a role in maintaining the integrity of the nuclear envelope and endoplasmic reticulum. Several…	ILMN_1724333	0.161949	0.0322984	0.490519
HALLMARK_INTERFERON_GAMMA_RESPONSE	DDX58	DEAD box proteins, characterized by the conserved motif Asp-Glu-Ala-Asp (DEAD), are putative RNA helicases which are implicated in a number of cellular processes involving RNA binding and alteration of RNA secondary structure. This gene encodes a protein containing RNA helicase-DEAD box protein motifs and a caspase recruitment domain (CARD). It is involved in viral double-stranded (ds) RNA recogn…	ILMN_1797001	0.157774	0.0365712	0.509917
HALLMARK_INTERFERON_GAMMA_RESPONSE	PNP	This gene encodes an enzyme which reversibly catalyzes the phosphorolysis of purine nucleosides. The enzyme is trimeric, containing three identical subunits. Mutations which result in nucleoside phosphorylase deficiency result in defective T-cell (cell-mediated) immunity but can also affect B-cell immunity and antibody responses. Neurologic disorders may also be apparent in patients with immune d…	ILMN_2172174	0.156536	0.0383071	0.516471
HALLMARK_INTERFERON_GAMMA_RESPONSE	IRF4	The protein encoded by this gene belongs to the IRF (interferon regulatory factor) family of transcription factors, characterized by an unique tryptophan pentad repeat DNA-binding domain. The IRFs are important in the regulation of interferons in response to infection by virus, and in the regulation of interferon-inducible genes. This family member is lymphocyte specific and negatively regulates …	ILMN_1754507	0.153594	0.0422579	0.533757
HALLMARK_INTERFERON_GAMMA_RESPONSE	SPPL2A	This gene encodes a member of the GXGD family of aspartic proteases, which are transmembrane proteins with two conserved catalytic motifs localized within the membrane-spanning regions, as well as a member of the signal peptide peptidase-like protease (SPPL) family. This protein is expressed in all major adult human tissues and localizes to late endosomal compartments and lysosomal membranes. A p…	ILMN_1734229	0.153916	0.0423075	0.533757
HALLMARK_INTERFERON_GAMMA_RESPONSE	RTP4	RTP4 (Receptor Transporter Protein 4) is a Protein Coding gene. Among its related pathways are Signaling by GPCR and Olfactory Signaling Pathway. An important paralog of this gene is RTP3. /// Probable chaperone protein which facilitates trafficking and functional cell surface expression of some G-protein coupled receptors (GPCRs). Promotes functional expression of the bitter taste receptor TAS2R…	ILMN_2173975	0.151314	0.0449916	0.545373
HALLMARK_INTERFERON_GAMMA_RESPONSE	CCL7	This gene encodes monocyte chemotactic protein 3, a secreted chemokine which attracts macrophages during inflammation and metastasis. It is a member of the C-C subfamily of chemokines which are characterized by having two adjacent cysteine residues. The protein is an in vivo substrate of matrix metalloproteinase 2, an enzyme which degrades components of the extracellular matrix. This gene is part…	ILMN_1683456	0.149735	0.0470534	0.551812
HALLMARK_INTERFERON_GAMMA_RESPONSE	IFI35	IFI35 (Interferon Induced Protein 35) is a Protein Coding gene. Diseases associated with IFI35 include Stomatitis. Among its related pathways are Interferon gamma signaling and Innate Immune System. An important paralog of this gene is NMI. /// Not yet known.	ILMN_1745374	0.147642	0.050435	0.561115
HALLMARK_INTERFERON_GAMMA_RESPONSE	SP110	The nuclear body is a multiprotein complex that may have a role in the regulation of gene transcription. This gene is a member of the SP100/SP140 family of nuclear body proteins and encodes a leukocyte-specific nuclear body component. The protein can function as an activator of gene transcription and may serve as a nuclear hormone receptor coactivator. In addition, it has been suggested that the …	ILMN_1672661	0.147005	0.0515016	0.563437
HALLMARK_INTERFERON_GAMMA_RESPONSE	MT2A	MT2A (Metallothionein 2A) is a Protein Coding gene, and is affiliated with the lncRNA class. Diseases associated with MT2A include Inverted Papilloma and Scrapie. Among its related pathways are Copper homeostasis and Interferon gamma signaling. GO annotations related to this gene include drug binding. An important paralog of this gene is MT1G. /// Metallothioneins have a high content of cysteine …	ILMN_1686664	0.14673	0.0518165	0.564483
HALLMARK_INTERFERON_GAMMA_RESPONSE	IFI27	IFI27 (Interferon Alpha Inducible Protein 27) is a Protein Coding gene. Diseases associated with IFI27 include Lung Clear Cell Carcinoma and Esophageal Cancer. Among its related pathways are Interferon gamma signaling and Innate Immune System. GO annotations related to this gene include RNA polymerase II activating transcription factor binding and lamin binding. An important paralog of this gene …	ILMN_2058782	0.144924	0.054756	0.572644
HALLMARK_INTERFERON_GAMMA_RESPONSE	TXNIP	This gene encodes a thioredoxin-binding protein that is a member of the alpha arrestin protein family. Thioredoxin is a thiol-oxidoreductase that is a major regulator of cellular redox signaling which protects cells from oxidative stress. This protein inhibits the antioxidative function of thioredoxin resulting in the accumulation of reactive oxygen species and cellular stress. This protein also …	ILMN_1697448	0.143874	0.0575362	0.578956
HALLMARK_INTERFERON_GAMMA_RESPONSE	OGFR	The protein encoded by this gene is a receptor for opioid growth factor (OGF), also known as [Met(5)]-enkephalin. OGF is a negative regulator of cell proliferation and tissue organization in a variety of processes. The encoded unbound receptor for OGF has been localized to the outer nuclear envelope, where it binds OGF and is translocated into the nucleus. The coding sequence of this gene contain…	ILMN_1728224	0.142609	0.0590225	0.581555
HALLMARK_INTERFERON_GAMMA_RESPONSE	APOL6	This gene is a member of the apolipoprotein L gene family. The encoded protein is found in the cytoplasm, where it may affect the movement of lipids or allow the binding of lipids to organelles. [provided by RefSeq, Jul 2008] /// APOL6 (Apolipoprotein L6) is a Protein Coding gene. Among its related pathways are Cholesterol and Sphingolipids transport / Recycling to plasma membrane in lung (normal…	ILMN_1687201	0.140474	0.0634049	0.594141
HALLMARK_INTERFERON_GAMMA_RESPONSE	SAMD9L	This gene encodes a cytoplasmic protein that acts as a tumor suppressor but also plays a key role in cell proliferation and the innate immune response to viral infection. The encoded protein contains an N-terminal sterile alpha motif domain. Naturally occurring mutations in this gene are associated with myeloid disorders such as juvenile myelomonocytic leukemia, acute myeloid leukemia, and myelod…	ILMN_1799467	0.13957	0.0645508	0.597153
HALLMARK_INTERFERON_GAMMA_RESPONSE	TNFSF10	The protein encoded by this gene is a cytokine that belongs to the tumor necrosis factor (TNF) ligand family. This protein preferentially induces apoptosis in transformed and tumor cells, but does not appear to kill normal cells although it is expressed at a significant level in most normal tissues. This protein binds to several members of TNF receptor superfamily including TNFRSF10A/TRAILR1, TNF…	ILMN_1801307	0.134678	0.0745126	0.618539
HALLMARK_INTERFERON_GAMMA_RESPONSE	RIPK1	RIPK1 (Receptor Interacting Serine/Threonine Kinase 1) is a Protein Coding gene. Among its related pathways are TRAF Pathway and Apoptosis and survival Caspase cascade. GO annotations related to this gene include identical protein binding and protein kinase activity. An important paralog of this gene is ANKK1. /// Serine-threonine kinase which transduces inflammatory and cell-death signals (progr…	ILMN_2119535	0.129398	0.088007	0.645091
HALLMARK_INTERFERON_GAMMA_RESPONSE	P2RY14	The product of this gene belongs to the family of G-protein coupled receptors, which contains several receptor subtypes with different pharmacological selectivity for various adenosine and uridine nucleotides. This receptor is a P2Y purinergic receptor for UDP-glucose and other UDP-sugars coupled to G-proteins. It has been implicated in extending the known immune system functions of P2Y receptors…	ILMN_1764036	0.127405	0.0959535	0.660385
HALLMARK_INTERFERON_GAMMA_RESPONSE	CD69	This gene encodes a member of the calcium dependent lectin superfamily of type II transmembrane receptors. Expression of the encoded protein is induced upon activation of T lymphocytes, and may play a role in proliferation. Furthermore, the protein may act to transmit signals in natural killer cells and platelets. [provided by RefSeq, Aug 2011] /// CD69 (CD69 Molecule) is a Protein Coding gene. D…	ILMN_1651316	0.12507	0.0983772	0.664343
HALLMARK_INTERFERON_GAMMA_RESPONSE	CFH	This gene is a member of the Regulator of Complement Activation (RCA) gene cluster and encodes a protein with twenty short consensus repeat (SCR) domains. This protein is secreted into the bloodstream and has an essential role in the regulation of complement activation, restricting this innate defense mechanism to microbial infections. Mutations in this gene have been associated with hemolytic-ur…	ILMN_1657803	0.124559	0.102475	0.671148
HALLMARK_INTERFERON_GAMMA_RESPONSE	IRF5	This gene encodes a member of the interferon regulatory factor (IRF) family, a group of transcription factors with diverse roles, including virus-mediated activation of interferon, and modulation of cell growth, differentiation, apoptosis, and immune system activity. Members of the IRF family are characterized by a conserved N-terminal DNA-binding domain containing tryptophan (W) repeats. Alterna…	ILMN_2312606	0.12301	0.103819	0.672504
HALLMARK_INTERFERON_GAMMA_RESPONSE	ST3GAL5	Ganglioside GM3 is known to participate in the induction of cell differentiation, modulation of cell proliferation, maintenance of fibroblast morphology, signal transduction, and integrin-mediated cell adhesion. The protein encoded by this gene is a type II membrane protein which catalyzes the formation of GM3 using lactosylceramide as the substrate. The encoded protein is a member of glycosyltra…	ILMN_2388701	0.123135	0.104044	0.672723
HALLMARK_INTERFERON_GAMMA_RESPONSE	HLA-A	HLA-A belongs to the HLA class I heavy chain paralogues. This class I molecule is a heterodimer consisting of a heavy chain and a light chain (beta-2 microglobulin). The heavy chain is anchored in the membrane. Class I molecules play a central role in the immune system by presenting peptides derived from the endoplasmic reticulum lumen. They are expressed in nearly all cells. The heavy chain is a…	ILMN_1671054	0.122932	0.104327	0.673145
HALLMARK_INTERFERON_GAMMA_RESPONSE	ITGB7	This gene encodes a protein that is a member of the integrin superfamily. Members of this family are adhesion receptors that function in signaling from the extracellular matrix to the cell. Integrins are heterodimeric integral membrane proteins composed of an alpha chain and a beta chain. The encoded protein forms dimers with an alpha4 chain or an alphaE chain and plays a role in leukocyte adhesi…	ILMN_1777519	0.120728	0.110854	0.681571
HALLMARK_INTERFERON_GAMMA_RESPONSE	CCL2	This gene is one of several cytokine genes clustered on the q-arm of chromosome 17. Chemokines are a superfamily of secreted proteins involved in immunoregulatory and inflammatory processes. The superfamily is divided into four subfamilies based on the arrangement of N-terminal cysteine residues of the mature peptide. This chemokine is a member of the CC subfamily which is characterized by two ad…	ILMN_1720048	0.118056	0.118415	0.69243
HALLMARK_INTERFERON_GAMMA_RESPONSE	UPP1	This gene encodes a uridine phosphorylase, an enzyme that catalyzes the reversible phosphorylation of uridine (or 2'- deoxyuridine) to uracil and ribose-1-phosphate (or deoxyribose-1-phosphate). The encoded enzyme functions in the degradation and salvage of pyrimidine ribonucleosides. [provided by RefSeq, Oct 2016] /// UPP1 (Uridine Phosphorylase 1) is a Protein Coding gene. Among its related pat…	ILMN_1798256	0.117471	0.120558	0.696028
HALLMARK_INTERFERON_GAMMA_RESPONSE	RBCK1	The protein encoded by this gene is similar to mouse UIP28/UbcM4 interacting protein. Alternative splicing has been observed at this locus, resulting in distinct isoforms. [provided by RefSeq, Jul 2008] /// RBCK1 (RANBP2-Type And C3HC4-Type Zinc Finger Containing 1) is a Protein Coding gene. Diseases associated with RBCK1 include Polyglucosan Body Myopathy 1 With Or Without Immunodeficiency and G…	ILMN_2406313	0.116325	0.124452	0.700957
HALLMARK_INTERFERON_GAMMA_RESPONSE	IRF1	IRF1 encodes interferon regulatory factor 1, a member of the interferon regulatory transcription factor (IRF) family. IRF1 serves as an activator of interferons alpha and beta transcription, and in mouse it has been shown to be required for double-stranded RNA induction of these genes. IRF1 also functions as a transcription activator of genes induced by interferons alpha, beta, and gamma. Further…	ILMN_1708375	0.113644	0.133088	0.711032
HALLMARK_INTERFERON_GAMMA_RESPONSE	PSME1	The 26S proteasome is a multicatalytic proteinase complex with a highly ordered structure composed of 2 complexes, a 20S core and a 19S regulator. The 20S core is composed of 4 rings of 28 non-identical subunits; 2 rings are composed of 7 alpha subunits and 2 rings are composed of 7 beta subunits. The 19S regulator is composed of a base, which contains 6 ATPase subunits and 2 non-ATPase subunits,…	ILMN_1806017	0.111703	0.14098	0.722112
HALLMARK_INTERFERON_GAMMA_RESPONSE	CMPK2	This gene encodes one of the enzymes in the nucleotide synthesis salvage pathway that may participate in terminal differentiation of monocytic cells. Multiple transcript variants encoding different isoforms have been found for this gene. [provided by RefSeq, Feb 2012] /// CMPK2 (Cytidine/Uridine Monophosphate Kinase 2) is a Protein Coding gene. Among its related pathways are superpathway of pyrim…	ILMN_1783621	0.110792	0.143108	0.724773
