# Supplementary material for: Integrated systems approach defines the antiviral pathways conferring protection by the RV144 HIV vaccine
Source: Nat Commun. 2019 Feb 20;10:863. doi: 10.1038/s41467-019-08854-2 (PMC6382801; doi:10.1038/s41467-019-08854-2)
Supplement: Supplementary file 18 — Supplementary Data 15 [file 41467_2019_8854_MOESM18_ESM.xlsx]

## Sheet: SupplementaryData15
SYMBOL	Pathway	Source	Reference
HLA-DRB1	MHC class I and class II antigen presentation	REACTOME_MHC_CLASS_II_ANTIGEN_PRESENTATION
HLA-DMA	MHC class I and class II antigen presentation	REACTOME_MHC_CLASS_II_ANTIGEN_PRESENTATION
TAP1	MHC class I and class II antigen presentation	REACTOME_CLASS_I_MHC_MEDIATED_ANTIGEN_PROCESSING_PRESENTATION
TAP2	MHC class I and class II antigen presentation	GeneRIF	Tan, P. et al. Recruitment of MHC class I molecules by tapasin into the transporter associated with antigen processing-associated complex is essential for optimal peptide loading. J Immunol 168, 1950-1960 (2002).
IL15	Development of helper T cells	GeneRIF	Harris, K. M. Monocytes differentiated with GM-CSF and IL-15 initiate Th17 and Th1 responses that are contact-dependent and mediated by IL-15. J Leukoc Biol 90, 727-734 (2011).
IL15RA	Development of helper T cells	GeneRIF	Harris, K. M. Monocytes differentiated with GM-CSF and IL-15 initiate Th17 and Th1 responses that are contact-dependent and mediated by IL-15. J Leukoc Biol 90, 727-734 (2011).
IL4R	Development of helper T cells	GeneRIF	Noval Rivas, M. et al. Regulatory T cell reprogramming toward a Th2-cell-like lineage impairs oral tolerance and promotes food allergy. Immunity 42, 512-523 (2015).
